# Supplementary material for: Viral N6-methyladenosine upregulates replication and pathogenesis of human respiratory syncytial virus
Source: Nat Commun. 2019 Oct 9;10:4595. doi: 10.1038/s41467-019-12504-y (PMC6785563; doi:10.1038/s41467-019-12504-y)
Supplement: Supplementary file 4 — Supplementary Data 1 [file 41467_2019_12504_MOESM4_ESM.xls]

chr	start	end	name	score	strand	thickStart	thickEnd	itemRgb	blockCount	blockSizes	blockStarts	logFC	p_value	fdr
chr2	218264179	218264228	AAMP	0	-	218264179	218264228	0	1	49	0	5.21448506266606	3.63770476910355e-05	0.00116793542480367
chr20	36239899	36240195	AAR2	0	+	36239899	36240195	0	1	296	0	-1.05712359435996	9.20806257498463e-05	0.00243802994937079
chrX	153725611	153726105	ABCD1	0	+	153725611	153726105	0	1	494	0	-1.02879611863996	0.000428921884221302	0.00825389742771448
chr7	151226365	151226464	ABCF2	0	-	151226365	151226464	0	1	99	0	1.13046617663286	0.00419220461528248	0.0456204574360187
chr19	1877025	1877270	ABHD17A	0	-	1877025	1877270	0	1	245	0	-1.051514616844	2.2319176762831e-05	0.000782109042272652
chr19	17300911	17301358	ABHD8	0	-	17300911	17301358	0	1	447	0	-0.729418571872579	0.0022918647963471	0.0292195773084531
chr9	130884104	130884252	ABL1	0	+	130884104	130884252	0	1	148	0	-1.30504467477343	0.00344962563527656	0.0395854378983447
chr9	130884451	130884649	ABL1	0	+	130884451	130884649	0	1	198	0	-2.20164697146886	1.11406780574716e-06	5.8644011123458e-05
chr9	130884947	130885145	ABL1	0	+	130884947	130885145	0	1	198	0	-2.15490880834332	9.6672925036963e-08	7.03504518809403e-06
chr9	130885294	130885343	ABL1	0	+	130885294	130885343	0	1	49	0	-3.10252915041297	2.66625683918337e-05	0.000892457868604459
chr9	130885394	130886336	ABL1	0	+	130885394	130886336	0	1	942	0	-1.00460976147644	1.28742224446326e-05	0.000499200042885241
chr1	179107676	179109075	ABL2	0	-	179107676	179109075	0	1	1399	0	-0.572072343004869	0.000833368806143154	0.0137688342533214
chr3	127680285	127680532	ABTB1	0	+	127680285	127680532	0	1	247	0	-0.970303725460543	0.0087641017740156	0.0767781107517535
chr11	34357266	34358008	ABTB2	0	-	34357266	34358008	0	1	742	0	-0.605271997298741	0.00118064398836665	0.0179958765499523
chr3	38122859	38123057	ACAA1	0	-	38122859	38123057	0	1	198	0	-1.81919058826411	1.51138245018927e-05	0.000568983646736536
chr1	226146412	226146560	ACBD3	0	-	226146412	226146560	0	1	148	0	-1.86801842012496	0.000610872030329096	0.0108767657081605
chr1	226146709	226152617	ACBD3	0	-	226146709	226152617	0	2	113,283	0,5626	-0.512033752138284	0.00669529919076363	0.0640540379199098
chr9	19452060	19452109	ACER2	0	+	19452060	19452109	0	1	49	0	-2.96620931389547	0.00777261392853552	0.0706204179718622
chr2	236580602	236580801	ACKR3	0	+	236580602	236580801	0	1	199	0	-0.576240287491444	0.00991666577511702	0.0837160763896592
chr17	41867562	41867860	ACLY	0	-	41867562	41867860	0	1	298	0	-0.947326357724568	0.0117882312020943	0.0939985075907672
chrX	109644027	109644126	ACSL4	0	-	109644027	109644126	0	1	99	0	-1.23103466615653	0.00380586413146097	0.0424835077134607
chr1	17825986	17826182	ACTL8	0	+	17825986	17826182	0	1	196	0	-1.41323677232417	0.000752710218491947	0.0127146237280337
chr14	68925639	68979316	ACTN1	0	-	68925639	68979316	0	2	34,365	0,53313	0.518580116105699	0.00380960528166952	0.0424835077134607
chr19	38647627	38700714	ACTN4	0	+	38647627	38700714	0	2	281,115	0,52973	0.602391512975581	0.0069930744147431	0.0658701300832273
chr19	38717093	38717142	ACTN4	0	+	38717093	38717142	0	1	49	0	-2.37592139102641	0.00571144906477953	0.0573934071393051
chr19	38717950	38721610	ACTN4	0	+	38717950	38721610	0	2	125,73	0,3588	-1.18116288702406	0.00274918864895792	0.0333260669838943
chr19	38729840	38730086	ACTN4	0	+	38729840	38730086	0	1	246	0	-1.4038612696481	0.000254440855865545	0.00545256215149501
chr10	102490571	102502705	ACTR1A	0	-	102490571	102502705	0	2	43,106	0,12029	1.66930095640117	3.20533282182988e-05	0.00105723436680684
chr1	150560241	150560439	ADAMTSL4	0	+	150560241	150560439	0	1	198	0	-1.58436448132115	1.01695105411184e-08	1.01740053524073e-06
chr1	154582158	154582307	ADAR	0	-	154582158	154582307	0	1	149	0	-1.05227895122945	0.00681511793173437	0.064693169837137
chr1	154601057	154606084	ADAR	0	-	154601057	154606084	0	2	1570,79	0,4949	-1.09745187430508	7.61287007750544e-10	1.0211396397294e-07
chr21	45175898	45176497	ADARB1	0	+	45175898	45176497	0	1	599	0	-0.511242196126694	0.0121086785440384	0.0955814956736907
chr16	75612377	75612673	ADAT1	0	-	75612377	75612673	0	1	296	0	-1.34842752131783	0.00133577650362554	0.0197490335629387
chr7	140673695	140674187	ADCK2	0	+	140673695	140674187	0	1	492	0	-0.786737849368254	0.000109296311605627	0.00280728739085771
chr19	40691679	40691878	ADCK4	0	-	40691679	40691878	0	1	199	0	-1.66504728968746	0.00137326707283421	0.0201353199634671
chr2	24820069	24820777	ADCY3	0	-	24820069	24820777	0	2	46,54	0,655	-3.57179152875545	1.41522506304102e-06	7.30110981240648e-05
chr2	24918438	24918986	ADCY3	0	-	24918438	24918986	0	1	548	0	-1.78690182247831	1.62004967800559e-08	1.53590887797514e-06
chr16	3965341	3966287	ADCY9	0	-	3965341	3966287	0	1	946	0	-0.603475763520794	0.00549390043382527	0.0556707045639104
chr16	4114387	4114535	ADCY9	0	-	4114387	4114535	0	1	148	0	-2.43050622114519	5.25567555132637e-05	0.00154999630103286
chr16	4114835	4114934	ADCY9	0	-	4114835	4114934	0	1	99	0	-2.65891677987589	0.00110745236034022	0.0172052996803995
chr12	131139221	131139818	ADGRD1	0	+	131139221	131139818	0	1	597	0	0.628818930080023	0.000653984570455247	0.0114862779842906
chr19	14162719	14163365	ADGRL1	0	-	14162719	14163365	0	1	646	0	-0.776397858651311	0.00251887311123513	0.0314347031690185
chr15	72752160	72752803	ADPGK	0	-	72752160	72752803	0	1	643	0	-0.632294214458271	0.00152406751903225	0.0215945341429077
chr1	36092513	36093733	ADPRHL2	0	+	36092513	36093733	0	2	10,637	0,584	-0.594692707060045	0.0024645244219456	0.0309055458674452
chr15	88626405	88626701	AEN	0	+	88626405	88626701	0	1	296	0	-0.698563522393363	0.000718781722444719	0.0122789617264424
chr15	88629376	88630649	AEN	0	+	88629376	88630649	0	2	51,592	0,682	-0.593502408624592	0.00377058584641367	0.0422315140538573
chr4	87047181	87047579	AFF1	0	+	87047181	87047579	0	1	398	0	-1.01192559273277	5.19914610147886e-05	0.00153582606208123
chr5	132896793	132897191	AFF4	0	-	132896793	132897191	0	1	398	0	-0.860721551307538	0.00772576732262624	0.0703006003407618
chr5	132934375	132934873	AFF4	0	-	132934375	132934873	0	1	498	0	-0.827206282476562	6.80347190593967e-05	0.00192278540260729
chr16	89994737	89995527	AFG3L1P	0	+	89994737	89995527	0	1	790	0	-1.03835831676369	0.00112666754246962	0.0173989299049214
chr16	89995577	89995725	AFG3L1P	0	+	89995577	89995725	0	1	148	0	-1.93322774264905	0.00226826792093667	0.0290069177346901
chr2	64552675	64553221	AFTPH	0	+	64552675	64553221	0	1	546	0	-0.700508089606108	0.0109928158125824	0.0899597666526767
chr12	57727813	57728257	AGAP2-AS1	0	+	57727813	57728257	0	1	444	0	-0.746822927543237	0.000532246145122141	0.00965758652900951
chr9	136673193	136673841	AGPAT2	0	-	136673193	136673841	0	1	648	0	-1.01479985467815	5.58655356950834e-05	0.00163163406510737
chr1	246851040	246851239	AHCTF1	0	-	246851040	246851239	0	1	199	0	-0.911431038835549	0.0104658129880465	0.0869733554784517
chr11	62516999	62517048	AHNAK	0	-	62516999	62517048	0	1	49	0	-1.07936128986025	0.0016136537300198	0.0225463285055545
chr11	62517448	62517647	AHNAK	0	-	62517448	62517647	0	1	199	0	-1.97743404186723	2.42333992263687e-10	3.81581211470508e-08
chr11	62517898	62518296	AHNAK	0	-	62517898	62518296	0	1	398	0	-1.19754151682123	9.99020576931751e-11	1.72288234353144e-08
chr11	62518347	62518645	AHNAK	0	-	62518347	62518645	0	1	298	0	-1.9573786698997	1.08876034500323e-16	6.79836976804086e-14
chr11	62518946	62519045	AHNAK	0	-	62518946	62519045	0	1	99	0	-1.77886712557442	1.93391801787876e-07	1.30183596534381e-05
chr11	62519545	62519643	AHNAK	0	-	62519545	62519643	0	1	98	0	-2.08450954771665	3.2202034799256e-07	2.01769704548418e-05
chr11	62520493	62520941	AHNAK	0	-	62520493	62520941	0	1	448	0	-1.19984906099553	4.39313074794309e-07	2.6605622603262e-05
chr11	62521092	62521141	AHNAK	0	-	62521092	62521141	0	1	49	0	-2.2530427806945	8.9781754190944e-10	1.17809275716639e-07
chr11	62521241	62521340	AHNAK	0	-	62521241	62521340	0	1	99	0	-1.34668114136027	6.86298997970974e-05	0.00193574801483776
chr11	62522040	62522189	AHNAK	0	-	62522040	62522189	0	1	149	0	-1.85887669307205	2.02361486538588e-07	1.34719183758851e-05
chr11	62523188	62523437	AHNAK	0	-	62523188	62523437	0	1	249	0	-2.02228051697441	3.95676126511526e-12	9.55320439849429e-10
chr11	62524486	62524634	AHNAK	0	-	62524486	62524634	0	1	148	0	-1.5184940477303	0.000114298806237544	0.00290691402155821
chr11	62525534	62525682	AHNAK	0	-	62525534	62525682	0	1	148	0	-1.94391768368576	2.79977404910102e-10	4.26036205723708e-08
chr11	62526133	62526481	AHNAK	0	-	62526133	62526481	0	1	348	0	-1.49065613533638	7.13693857693075e-11	1.30541094698042e-08
chr11	62526632	62526880	AHNAK	0	-	62526632	62526880	0	1	248	0	-1.4263890110651	3.96634466818125e-09	4.43349192910037e-07
chr11	62526981	62527230	AHNAK	0	-	62526981	62527230	0	1	249	0	-1.6009711510185	1.01912588511251e-10	1.74097467241673e-08
chr11	62527780	62527829	AHNAK	0	-	62527780	62527829	0	1	49	0	-1.51235491789655	0.000767731016417561	0.0129193731762554
chr11	62528977	62529176	AHNAK	0	-	62528977	62529176	0	1	199	0	-1.71544973179705	1.00027124636193e-07	7.18766338457215e-06
chr11	62532721	62533119	AHNAK	0	-	62532721	62533119	0	1	398	0	-0.848797440125424	0.000186691376329087	0.00422864897446919
chr14	104938751	104938950	AHNAK2	0	-	104938751	104938950	0	1	199	0	-1.50660085652373	8.36758713455765e-06	0.000346728301676361
chr14	104941596	104941695	AHNAK2	0	-	104941596	104941695	0	1	99	0	-1.98228868694014	0.000104632833170513	0.00271057416745585
chr14	104941746	104941945	AHNAK2	0	-	104941746	104941945	0	1	199	0	-1.37659291590249	0.00217718006468914	0.0280791247253242
chr14	104942095	104942194	AHNAK2	0	-	104942095	104942194	0	1	99	0	-1.71124108696076	0.00158389091452081	0.0222334082791805
chr14	104951528	104951577	AHNAK2	0	-	104951528	104951577	0	1	49	0	-2.15420048439291	0.00127892194503784	0.0191078536144763
chr14	104953924	104954622	AHNAK2	0	-	104953924	104954622	0	1	698	0	-0.929982729156248	1.23024947904496e-06	6.45720509175253e-05
chr7	17339312	17339461	AHR	0	+	17339312	17339461	0	1	149	0	-1.39133386414971	0.00705309941988202	0.0662779057058762
chr17	57105778	57105877	AKAP1	0	+	57105778	57105877	0	1	99	0	-1.55630945925226	0.00515572938339923	0.0532628669995937
chr17	57105977	57106423	AKAP1	0	+	57105977	57106423	0	1	446	0	-0.92110357715377	0.000322298837251785	0.00657969260987071
chr17	19905101	19905249	AKAP10	0	-	19905101	19905249	0	1	148	0	-1.37533164582156	0.00883359314449952	0.0771207287576067
chr15	85579021	85579619	AKAP13	0	+	85579021	85579619	0	1	598	0	-1.14063609951716	3.815002929453e-05	0.00121344176532208
chr15	85579918	85580117	AKAP13	0	+	85579918	85580117	0	1	199	0	-2.38816856410395	4.19011450116325e-07	2.55470011404256e-05
chr15	85580317	85580466	AKAP13	0	+	85580317	85580466	0	1	149	0	-1.57042841997109	0.0122013544972195	0.096153431931454
chr15	85580865	85581014	AKAP13	0	+	85580865	85581014	0	1	149	0	-1.68656166202878	0.00294026000342447	0.0350277816723752
chr15	85581065	85581114	AKAP13	0	+	85581065	85581114	0	1	49	0	-2.83855786850095	0.00714497342269575	0.0666773123863174
chr15	85744724	85745371	AKAP13	0	+	85744724	85745371	0	1	647	0	-0.578117233349754	0.0126129717050015	0.0983616243041202
chr9	110136473	110136622	AKAP2	0	+	110136473	110136622	0	1	149	0	-1.12319227174717	0.00361765716227959	0.0409150171135988
chr9	110137423	110137522	AKAP2	0	+	110137423	110137522	0	1	99	0	-1.25149699118972	0.00138356184666531	0.0202277858814436
chr9	110137572	110137821	AKAP2	0	+	110137572	110137821	0	1	249	0	-1.45262954149772	5.46676714540134e-06	0.000235695760640303
chr6	87701772	87702267	AKIRIN2	0	-	87701772	87702267	0	1	495	0	1.78263913874795	1.33571530979627e-15	5.89930069019291e-13
chr19	40233167	40233216	AKT2	0	-	40233167	40233216	0	1	49	0	1.4596721470549	0.00834832860296524	0.074140036460272
chr15	100908481	100915094	ALDH1A3	0	+	100908481	100915094	0	2	2,394	0,6220	-0.751051943231462	0.0108694193776398	0.0893462430650088
chr9	38396091	38396289	ALDH1B1	0	+	38396091	38396289	0	1	198	0	-1.25727790583918	0.000154683637516955	0.0036662451677448
chr9	38397081	38397328	ALDH1B1	0	+	38397081	38397328	0	1	247	0	-1.11926166790934	3.88882745986432e-06	0.000177598244683322
chr17	19676055	19676154	ALDH3A2	0	+	19676055	19676154	0	1	99	0	-2.0262703354464	0.00157165530106186	0.0220959116394628
chr11	68027940	68028387	ALDH3B1	0	+	68027940	68028387	0	1	447	0	-0.767682554511138	0.00323300333611013	0.0377412000342614
chr11	68028537	68028884	ALDH3B1	0	+	68028537	68028884	0	1	347	0	-0.961145735592481	2.1506875466643e-06	0.000105827853519014
chr22	49903503	49903996	ALG12	0	-	49903503	49903996	0	1	493	0	-0.677960205960971	0.00398827211932265	0.0439827232257579
chr9	99221616	99221914	ALG2	0	-	99221616	99221914	0	1	298	0	1.33054401945596	5.36706538673936e-07	3.12497813579023e-05
chr1	63370921	63370970	ALG6	0	+	63370921	63370970	0	1	49	0	-2.44590014477593	0.0116240125990698	0.0933974428328413
chr12	109092681	109092930	ALKBH2	0	-	109092681	109092930	0	1	249	0	-0.922352299125936	0.00598910210869922	0.0592722644815998
chr17	18184100	18184697	ALKBH5	0	+	18184100	18184697	0	1	597	0	-1.91335618583694	7.08278474945397e-11	1.30541094698042e-08
chr11	46542531	46542878	AMBRA1	0	-	46542531	46542878	0	1	347	0	-1.70768168562734	2.32494143122448e-06	0.000112868738435959
chr11	94799421	94800270	AMOTL1	0	+	94799421	94800270	0	1	849	0	-1.0372070968873	3.27524024382444e-08	2.79754954411193e-06
chr11	94871605	94871704	AMOTL1	0	+	94871605	94871704	0	1	99	0	-1.35011433639553	0.00215353042931993	0.0278543778672324
chr5	140529123	140529371	ANKHD1	0	+	140529123	140529371	0	1	248	0	-1.3067472763866	0.00426016942519802	0.0462766334442026
chr5	140526149	140526348	ANKHD1-EIF4EBP3	0	+	140526149	140526348	0	1	199	0	-1.62252880295336	0.0114681756363191	0.0924901437080096
chr5	140529142	140529341	ANKHD1-EIF4EBP3	0	+	140529142	140529341	0	1	199	0	-1.20746351824783	0.0114024681142858	0.0922179064821292
chr16	89279784	89279983	ANKRD11	0	-	89279784	89279983	0	1	199	0	-1.93506399810855	2.29034763992422e-06	0.000111622349120776
chr16	89280033	89280281	ANKRD11	0	-	89280033	89280281	0	1	248	0	-2.4041704706691	2.55801548043234e-08	2.27061491763082e-06
chr19	32597644	32597792	ANKRD27	0	-	32597644	32597792	0	1	148	0	-1.5085992818411	0.00944779188480989	0.0807336491057534
chr5	10654872	10655121	ANKRD33B	0	+	10654872	10655121	0	1	249	0	-1.13712204856728	0.0102090616138322	0.0854672619987396
chr12	45216136	45216284	ANO6	0	+	45216136	45216284	0	1	148	0	1.29574767041028	0.00155900067320526	0.0219691705761874
chr15	60354173	60357172	ANXA2	0	-	60354173	60357172	0	3	41,80,27	0,1746,2973	-2.30143304550099	0.00144736925554098	0.0208341696223533
chr19	16198003	16198052	AP1M1	0	+	16198003	16198052	0	1	49	0	2.50692249982463	0.000365674276020415	0.00730006043336635
chr5	78294556	78294655	AP3B1	0	-	78294556	78294655	0	1	99	0	1.69365181090567	0.00140188361870388	0.020389806078305
chr5	115841922	115842021	AP3S1	0	+	115841922	115842021	0	1	99	0	1.43991944353089	0.00273860812395818	0.033266421194104
chr15	89835213	89835560	AP3S2	0	-	89835213	89835560	0	1	347	0	-0.847523970541213	8.87665270964817e-05	0.00237184001648066
chr19	3759706	3761675	APBA3	0	-	3759706	3761675	0	2	596,140	0,1830	-0.822813186599506	0.000616873433191809	0.0109728331318637
chrX	55007076	55007474	APEX2	0	+	55007076	55007474	0	1	398	0	-1.05880492933345	1.58913038921141e-07	1.09414346341598e-05
chr20	24963191	24963338	APMAP	0	-	24963191	24963338	0	1	147	0	-1.56624543021427	0.00144739261016791	0.0208341696223533
chr22	35648427	35656431	APOL6	0	+	35648427	35656431	0	2	197,53	0,7952	1.09870648760313	0.00664769636938979	0.0638950707790118
chr22	35658671	35658720	APOL6	0	+	35658671	35658720	0	1	49	0	-2.07606226152955	0.00163401035558506	0.0227430126971056
chr22	35658870	35659519	APOL6	0	+	35658870	35659519	0	1	649	0	-0.851606971793385	2.34561313329519e-05	0.000809035478432559
chr21	26170618	26170766	APP	0	-	26170618	26170766	0	1	148	0	1.32179567191029	0.000345583622238946	0.00696862832015907
chr9	33443808	33443857	AQP3	0	-	33443808	33443857	0	1	49	0	-3.39064162965396	0.000807596343231364	0.0134411347272367
chr11	118600753	118601000	ARCN1	0	+	118600753	118601000	0	1	247	0	-1.15874154607243	0.00293181349405312	0.0349501505927017
chr13	106543897	106557076	ARGLU1	0	-	106543897	106557076	0	2	264,29	0,13151	0.806646721466712	0.00272730540249543	0.0331848614266145
chr10	31908614	31908862	ARHGAP12	0	-	31908614	31908862	0	1	248	0	-1.19149256397034	0.00201686722696612	0.0265224631415414
chr10	24585351	24585549	ARHGAP21	0	-	24585351	24585549	0	1	198	0	-1.45420325690142	2.46279080594716e-06	0.000118606957218327
chr10	24619794	24619992	ARHGAP21	0	-	24619794	24619992	0	1	198	0	-0.999830991603964	0.00440449251423052	0.0473051900638709
chr10	24620242	24620440	ARHGAP21	0	-	24620242	24620440	0	1	198	0	-1.22002317467228	0.00199633908365882	0.0263598707181814
chr19	46918676	46919224	ARHGAP35	0	+	46918676	46919224	0	1	548	0	-1.07107458031332	0.000425619825731893	0.00819906787697141
chr19	46921722	46921871	ARHGAP35	0	+	46921722	46921871	0	1	149	0	-2.32737113118227	0.00046531825408683	0.0087953892954116
chr19	46922171	46922220	ARHGAP35	0	+	46922171	46922220	0	1	49	0	-2.07316022308697	0.010550200065364	0.0874739115309572
chr19	47000583	47000632	ARHGAP35	0	+	47000583	47000632	0	1	49	0	-2.72766406145015	0.00817122450317038	0.0730578300249436
chr17	81867917	81868264	ARHGDIA	0	-	81867917	81868264	0	1	347	0	-1.03121923171113	0.00279796642198949	0.0336819386813883
chr17	81869761	81870736	ARHGDIA	0	-	81869761	81870736	0	2	197,101	0,875	0.805122319003397	0.00121415551015674	0.018416023036913
chr1	3454731	3463083	ARHGEF16	0	+	3454731	3463083	0	2	81,18	0,8335	1.88590390074595	0.00618077109931026	0.0607057957424155
chr11	73310061	73310259	ARHGEF17	0	+	73310061	73310259	0	1	198	0	-1.45524987959429	0.000899704943610084	0.0146116409569224
chr11	73310559	73311155	ARHGEF17	0	+	73310559	73311155	0	1	596	0	-1.14156069529396	8.61135236401853e-05	0.00232045191380428
chr11	73311255	73311752	ARHGEF17	0	+	73311255	73311752	0	1	497	0	-1.90077146506462	2.6781323806202e-10	4.10979840239582e-08
chr1	155961909	155962153	ARHGEF2	0	-	155961909	155962153	0	2	1,49	0,196	2.95868073148411	0.00471656834693799	0.0497713401085974
chr7	144284174	144284421	ARHGEF34P	0	-	144284174	144284421	0	1	247	0	-1.16611949225017	0.00253265848946344	0.0315415267724924
chr7	144284965	144285261	ARHGEF34P	0	-	144284965	144285261	0	1	296	0	-1.49722288074109	9.91388034893346e-05	0.00259422753408218
chr7	144362801	144363399	ARHGEF5	0	+	144362801	144363399	0	1	598	0	-0.654231855019247	0.00860676134994149	0.0758769398854628
chr7	144364448	144364646	ARHGEF5	0	+	144364448	144364646	0	1	198	0	-1.43373285827486	0.00283016396641302	0.0339619675969562
chr7	144365196	144365445	ARHGEF5	0	+	144365196	144365445	0	1	249	0	-1.42911381464524	0.000151089551591788	0.00360940580504498
chr1	26779266	26779664	ARID1A	0	+	26779266	26779664	0	1	398	0	-1.23703557216386	0.00014873349974802	0.00356724001779754
chr1	26779715	26780613	ARID1A	0	+	26779715	26780613	0	1	898	0	-1.38548538391032	1.35628292380901e-10	2.25317166828749e-08
chr10	62091075	62091273	ARID5B	0	+	62091075	62091273	0	1	198	0	-1.29306817603473	0.00631895880242804	0.0616839385414377
chr10	62091373	62091621	ARID5B	0	+	62091373	62091621	0	1	248	0	-1.2811732876154	0.00200336490562378	0.0264216545601132
chr10	62091772	62092966	ARID5B	0	+	62091772	62092966	0	1	1194	0	-0.901959687200441	5.65307595257431e-05	0.00164311234910458
chr10	62093165	62093563	ARID5B	0	+	62093165	62093563	0	1	398	0	-1.49775371564772	3.3940097340648e-08	2.87190318992735e-06
chr15	72474326	72474969	ARIH1	0	+	72474326	72474969	0	1	643	0	0.523571626909137	0.00100438196737527	0.0159119410894412
chr15	72583782	72583880	ARIH1	0	+	72583782	72583880	0	1	98	0	-1.29994577895961	0.0114491128395708	0.0924595350635058
chr17	43399948	43400195	ARL4D	0	+	43399948	43400195	0	1	247	0	-0.539729019271721	0.00931049488599681	0.0799197184552034
chr3	69084939	69085136	ARL6IP5	0	+	69084939	69085136	0	1	197	0	1.15129474673221	0.000259127004228913	0.00552031975597312
chr17	75129077	75129424	ARMC7	0	+	75129077	75129424	0	1	347	0	-1.27842119340116	0.0027211425280764	0.0331591176974478
chr7	99325970	99338200	ARPC1A	0	+	99325970	99338200	0	3	35,93,20	0,7355,12211	1.39366206751568	0.00506278641919079	0.0525606613470292
chr1	183627484	183627583	ARPC5	0	-	183627484	183627583	0	1	99	0	-1.67300507746011	3.13227374000331e-06	0.000146183538360773
chr17	68307073	68307322	ARSG	0	+	68307073	68307322	0	1	249	0	-1.2667080881046	0.0106122422387129	0.0876272149834082
chr2	9207063	9207212	ASAP2	0	+	9207063	9207212	0	1	149	0	2.21396613452308	0.000211233367188448	0.00464764740346101
chr9	129637437	129638181	ASB6	0	-	129637437	129638181	0	1	744	0	-1.02324313608486	7.70502979225445e-11	1.34156422575138e-08
chr1	155438548	155438997	ASH1L	0	-	155438548	155438997	0	1	449	0	-1.49111699156142	0.000383213399163669	0.00757557667254991
chr7	97871862	97872010	ASNS	0	-	97871862	97872010	0	1	148	0	1.62628003039692	0.0108796369537411	0.0893462430650088
chr16	29901515	29901761	ASPHD1	0	+	29901515	29901761	0	1	246	0	1.40591590200128	2.66892018576941e-10	4.10979840239582e-08
chr2	25743917	25744365	ASXL2	0	-	25743917	25744365	0	1	448	0	-0.834336315989172	0.00116399172880802	0.0177893087269698
chr1	212619431	212619679	ATF3	0	+	212619431	212619679	0	1	248	0	-0.819135406443755	0.000749758074335074	0.0126765818954804
chr22	39521846	39521895	ATF4	0	+	39521846	39521895	0	1	49	0	-1.09030807503997	0.00691391246224751	0.0654112470566238
chr19	49930922	49932512	ATF5	0	+	49930922	49932512	0	2	107,91	0,1500	0.873022549068928	0.00264003060797131	0.0324987588369439
chr12	52070073	52070172	ATG101	0	+	52070073	52070172	0	1	99	0	0.901384302000607	0.012804691123455	0.0994285363908761
chr11	46673928	46674027	ATG13	0	+	46673928	46674027	0	1	99	0	-2.1077304108478	0.000464642079206449	0.00879178554887186
chr2	219224514	219224662	ATG9A	0	-	219224514	219224662	0	1	148	0	-2.09314565252168	7.98259710690664e-05	0.0021895887750192
chr2	38295990	38296188	ATL2	0	-	38295990	38296188	0	1	198	0	-1.24069756567221	0.00423280454137808	0.0460069775721934
chr16	81043229	81043327	ATMIN	0	+	81043229	81043327	0	1	98	0	-1.45123941137755	0.00162560472348174	0.0226434233329287
chr16	81043874	81044220	ATMIN	0	+	81043874	81044220	0	1	346	0	-0.843387970091632	0.00266047238751455	0.0326394539248737
chr16	81044420	81045014	ATMIN	0	+	81044420	81045014	0	1	594	0	-0.728920070723254	4.3176354341624e-05	0.00133192065488608
chr12	6935559	6935906	ATN1	0	+	6935559	6935906	0	1	347	0	-0.638557572285799	0.0120276206890912	0.0953156041304435
chr1	169130072	169131722	ATP1B1	0	+	169130072	169131722	0	2	19,431	0,1220	-0.697908659420045	0.00518982643506895	0.0534874087001869
chr3	141876628	141876872	ATP1B3	0	+	141876628	141876872	0	1	244	0	1.02886823079002	0.00148725972985522	0.0211890630906517
chr17	3944718	3944767	ATP2A3	0	-	3944718	3944767	0	1	49	0	3.88309734100032	0.000819572871337473	0.0135656540714616
chr1	203682907	203698162	ATP2B4	0	+	203682907	203698162	0	2	492,6	0,15250	-1.08989079403527	1.8364007131472e-06	9.21150806472839e-05
chr20	59028727	59028776	ATP5E	0	-	59028727	59028776	0	1	49	0	3.14967807411857	0.00188901367438528	0.0253618856232305
chr7	99419782	99420081	ATP5J2-PTCD1	0	-	99419782	99420081	0	1	299	0	-0.827449771905681	0.000443862907172313	0.00846940940260932
chr5	173034456	173034848	ATP6V0E1	0	+	173034456	173034848	0	1	392	0	-1.02659695232292	4.43796410563232e-10	6.53354910770651e-08
chr9	114587763	114592638	ATP6V1G1	0	+	114587763	114592638	0	2	158,87	0,4789	1.50057728418054	1.00804855076354e-08	1.01409684206812e-06
chr1	109483989	109484038	ATXN7L2	0	+	109483989	109484038	0	1	49	0	3.14376844353663	0.00605910583713966	0.0598245847867638
chr17	8206502	8206551	AURKB	0	-	8206502	8206551	0	1	49	0	-2.26241102644924	0.00135610060911477	0.0199644470161384
chr10	97677573	97677920	AVPI1	0	-	97677573	97677920	0	1	347	0	-0.606210576283864	6.15544460074038e-05	0.00176644676434559
chr2	62223133	62223332	B3GNT2	0	+	62223133	62223332	0	1	199	0	-1.21554490163814	0.00585065869894638	0.0583711998460171
chr3	119229904	119230152	B4GALT4	0	-	119229904	119230152	0	1	248	0	-1.13576709907336	0.00509302299064927	0.0527599887383735
chr21	29329687	29342839	BACH1	0	+	29329687	29342839	0	2	7,441	0,12712	-0.868588790206016	0.000469178027967166	0.00884987055253067
chr9	33264414	33264711	BAG1	0	-	33264414	33264711	0	1	297	0	0.63424966686662	0.010565891606623	0.0875388371013198
chr10	119676484	119676632	BAG3	0	+	119676484	119676632	0	1	148	0	-1.03367989364502	0.00721014783528337	0.0669888953316117
chr10	119676780	119677372	BAG3	0	+	119676780	119677372	0	1	592	0	-0.983948544083392	0.000107944725150457	0.00278442034618872
chr14	103559865	103560558	BAG5	0	-	103559865	103560558	0	1	693	0	-0.69810523966194	0.0012148865609026	0.018416023036913
chr14	103560658	103561922	BAG5	0	-	103560658	103561922	0	2	535,10	0,1255	-0.628448651390094	0.00956678844584406	0.0814841981078759
chr17	81442426	81443222	BAHCC1	0	+	81442426	81443222	0	1	796	0	-1.09068033469123	0.000224115363250241	0.00488949517799441
chr16	1349292	1349441	BAIAP3	0	+	1349292	1349441	0	1	149	0	-5.43197677233023	1.86498793602995e-07	1.26483900919964e-05
chr10	28677495	28677741	BAMBI	0	+	28677495	28677741	0	1	246	0	0.573422539485115	0.00198575016056697	0.026323682229126
chr5	17276453	17276502	BASP1	0	+	17276453	17276502	0	1	49	0	-0.82688474478841	0.0116336803822267	0.0934167999416414
chr7	73477327	73477426	BAZ1B	0	-	73477327	73477426	0	1	99	0	-2.37192614573726	3.56755325473002e-07	2.21237172385792e-05
chr7	73477476	73477575	BAZ1B	0	-	73477476	73477575	0	1	99	0	-2.70321018932007	5.47538504920142e-07	3.17782924586344e-05
chr7	73477924	73478370	BAZ1B	0	-	73477924	73478370	0	1	446	0	-0.734321961763817	0.00155238781679523	0.0219100846348621
chr12	56609837	56609886	BAZ2A	0	-	56609837	56609886	0	1	49	0	-1.1792537118606	0.00198581163001514	0.026323682229126
chr16	75229979	75235651	BCAR1	0	-	75229979	75235651	0	3	45,90,763	0,3867,4910	-0.535898729384654	0.00144468192442927	0.0208282645601634
chr16	75235702	75235751	BCAR1	0	-	75235702	75235751	0	1	49	0	-1.48594915757258	0.00695760748711032	0.0656873599460864
chr1	93674882	93681195	BCAR3	0	-	93674882	93681195	0	2	60,89	0,6225	0.994676787393046	0.0037866940567219	0.0423529684861768
chr20	31665885	31722705	BCL2L1	0	-	31665885	31722705	0	3	202,694,88	0,55770,56733	-0.887255306733864	4.62306298046364e-10	6.75116326211578e-08
chr22	17706783	17727776	BCL2L13	0	+	17706783	17727776	0	2	43,1100	0,19894	-0.640792359726137	0.00199291610527843	0.0263467267739032
chr3	187729290	187729488	BCL6	0	-	187729290	187729488	0	1	198	0	-1.60957737067522	5.6934114989142e-10	8.00276499857415e-08
chr1	147624372	147625170	BCL9	0	+	147624372	147625170	0	1	798	0	-0.978758336236952	3.9494570290649e-05	0.0012394587154646
chr11	118901013	118902660	BCL9L	0	-	118901013	118902660	0	1	1647	0	-1.27905549368644	1.61866464870542e-12	4.18725420839397e-10
chr6	136276136	136276285	BCLAF1	0	-	136276136	136276285	0	1	149	0	-1.45793362762548	0.00237337009368841	0.0300538361234333
chrX	40072613	40072812	BCOR	0	-	40072613	40072812	0	1	199	0	-1.54915809809829	0.000721386089709523	0.0123073395159685
chrX	130015379	130015878	BCORL1	0	+	130015379	130015878	0	1	499	0	-1.7186003364412	9.16871350913506e-05	0.00243744122314515
chr22	23181810	23182059	BCR	0	+	23181810	23182059	0	1	249	0	-1.19300593078135	0.00121668911359218	0.018421242866996
chr6	107068610	107068759	BEND3	0	-	107068610	107068759	0	1	149	0	-2.0522814326499	0.00698290111307924	0.0658574861227286
chr6	107069207	107069256	BEND3	0	-	107069207	107069256	0	1	49	0	-3.40632771532456	0.0078402616751258	0.0709502540795492
chr11	203023	203170	BET1L	0	-	203023	203170	0	1	147	0	-1.32973604497095	0.00542550152399365	0.0551938098856612
chr3	4982943	4983787	BHLHE40	0	+	4982943	4983787	0	1	844	0	-0.674872295076943	7.47701624887043e-08	5.59478554688206e-06
chr9	92719160	92719507	BICD2	0	-	92719160	92719507	0	1	347	0	-1.91704381738893	7.44052057149198e-08	5.59057869330194e-06
chr2	32414803	32415101	BIRC6	0	+	32414803	32415101	0	1	298	0	-1.4228519754446	0.00282323419049518	0.0339012763405084
chr13	102862312	102862761	BIVM-ERCC5	0	+	102862312	102862761	0	1	449	0	-0.849125169379908	0.00408879610678657	0.0447641595536223
chr20	37518811	37518960	BLCAP	0	-	37518811	37518960	0	1	149	0	1.87835291923381	7.4173212113363e-06	0.000311630748247976
chr6	7882630	7882925	BLOC1S5-TXNDC5	0	-	7882630	7882925	0	1	295	0	-1.0577010582316	0.0015059185091986	0.0213875861682888
chr20	6768098	6768347	BMP2	0	+	6768098	6768347	0	1	249	0	-1.13612776574976	1.32215092574938e-05	0.000508887446875613
chr6	7726778	7727172	BMP6	0	+	7726778	7727172	0	1	394	0	-0.751316893675755	9.74593846717429e-06	0.000393927352150875
chr6	7880250	7880595	BMP6	0	+	7880250	7880595	0	1	345	0	-0.516448848815362	0.00447747132876604	0.0478054544936884
chr6	7881038	7881087	BMP6	0	+	7881038	7881087	0	1	49	0	-1.748881685744	4.98501034956129e-08	3.95914769341473e-06
chr10	131973900	131981914	BNIP3	0	-	131973900	131981914	0	2	44,154	0,7861	1.30011712514782	6.74643655403806e-07	3.78218183035669e-05
chr5	173607839	173608235	BOD1	0	-	173607839	173608235	0	1	396	0	-0.716193548938777	0.0015301952713753	0.0216644065473525
chr2	241572741	241572939	BOK	0	+	241572741	241572939	0	1	198	0	-2.19528006845543	1.48882161394045e-08	1.44943988092654e-06
chr2	241572990	241573289	BOK	0	+	241572990	241573289	0	1	299	0	-1.72164062169341	5.6795482224768e-07	3.28579102915686e-05
chr17	67854265	67854464	BPTF	0	+	67854265	67854464	0	1	199	0	-2.05276511247528	0.000555369959176555	0.0100165729290529
chr12	111644039	111644288	BRAP	0	-	111644039	111644288	0	1	249	0	-0.772793652087355	0.00822823556710319	0.0734055822702925
chr22	49823116	49823364	BRD1	0	-	49823116	49823364	0	1	248	0	-1.79558594996586	2.45734025619141e-05	0.000836419499231468
chr22	49823662	49823959	BRD1	0	-	49823662	49823959	0	1	297	0	-1.48302469751595	1.64711061329621e-05	0.000607451710500362
chr5	138164385	138165132	BRD8	0	-	138164385	138165132	0	2	29,419	0,329	-0.604886745634777	0.000760932956818945	0.0128295847132937
chr5	864082	864428	BRD9	0	-	864082	864428	0	1	346	0	-0.97088343541659	9.90251737370946e-07	5.33674954175985e-05
chr7	98281667	98281861	BRI3	0	+	98281667	98281861	0	1	194	0	1.10501005604813	0.000480857115897922	0.00895818997395017
chr3	9734439	9739543	BRPF1	0	+	9734439	9739543	0	2	301,545	0,4560	-0.97934148968085	1.17570523041812e-05	0.00045882910156059
chr3	9747369	9747716	BRPF1	0	+	9747369	9747716	0	1	347	0	-1.39907631070197	0.00010966660668025	0.00281280865972517
chr6	36201194	36201591	BRPF3	0	+	36201194	36201591	0	1	397	0	-1.98042408218311	4.85824511497142e-06	0.00021249541676788
chr1	32376320	32376568	BSDC1	0	-	32376320	32376568	0	1	248	0	-1.11575492998502	3.81674607173399e-05	0.00121344176532208
chr14	105249902	105250149	BTBD6	0	+	105249902	105250149	0	1	247	0	-1.09246762150904	0.00182086270484333	0.0246428862924537
chr6	26468112	26468360	BTN2A1	0	+	26468112	26468360	0	1	248	0	-1.64745019248867	2.14440108731289e-05	0.000762884378959959
chr2	110660021	110661615	BUB1	0	-	110660021	110661615	0	2	16,34	0,1561	-2.34381931227932	0.0111131708834353	0.0905658408448457
chr10	100988526	100988575	C10orf2	0	+	100988526	100988575	0	1	49	0	-2.09062324926865	0.00939780071711254	0.0803851560630486
chr10	100989071	100989170	C10orf2	0	+	100989071	100989170	0	1	99	0	-2.51438982772291	9.46889510097312e-08	6.97233476999968e-06
chr12	121003310	121003556	C12orf43	0	-	121003310	121003556	0	1	246	0	-0.950921495450677	0.00673976067397879	0.0643011518885184
chr12	104986320	104988211	C12orf45	0	+	104986320	104988211	0	2	148,45	0,1847	0.991638582276812	0.00701186813067299	0.0659881752553477
chr14	75651089	75651187	C14orf1	0	-	75651089	75651187	0	1	98	0	-1.51481361093422	0.0014289890319253	0.0206678381710091
chr14	73492414	73492858	C14orf169	0	+	73492414	73492858	0	1	444	0	-1.08445480256767	4.45856269309885e-06	0.000199852675312635
chr14	73493105	73493204	C14orf169	0	+	73493105	73493204	0	1	99	0	-2.47620479352556	0.00965596847128867	0.0820123250835343
chr15	89835216	89835563	C15orf38-AP3S2	0	-	89835216	89835563	0	1	347	0	-0.811777819956907	0.000196491962318432	0.00439268697982983
chr17	21534182	21534380	C17orf51	0	-	21534182	21534380	0	1	198	0	-1.11122073344982	0.00711955171428963	0.0665739997582409
chr17	73236812	73242258	C17orf80	0	+	73236812	73242258	0	2	184,15	0,5432	-1.69368871323671	0.00022726317722679	0.00492848097391943
chr18	46215900	46216147	C18orf25	0	+	46215900	46216147	0	1	247	0	-1.41215426037764	0.00298805940355676	0.0355037924406862
chr18	46216297	46216545	C18orf25	0	+	46216297	46216545	0	1	248	0	-1.49446393304938	2.02609254353701e-06	0.000100516393913337
chr22	37180763	37181011	C1QTNF6	0	-	37180763	37181011	0	1	248	0	-0.873750205229175	5.7560187994199e-05	0.00167035237852397
chr20	36605782	36606024	C20orf24	0	+	36605782	36606024	0	1	242	0	0.952783254728922	0.00213226618755369	0.0276385655864154
chr20	36612027	36612316	C20orf24	0	+	36612027	36612316	0	1	289	0	-0.932825419904667	9.25311083556327e-07	5.07743427304181e-05
chr2	24037929	24037978	C2orf44	0	-	24037929	24037978	0	1	49	0	-2.37732666049887	0.00383775916041096	0.0427130564700195
chr5	41917062	41917409	C5orf51	0	+	41917062	41917409	0	1	347	0	-0.886884413720123	0.00422784917918291	0.045980716478465
chr6	34590315	34606866	C6orf106	0	-	34590315	34606866	0	2	286,312	0,16240	-0.904143726448752	2.19099053673399e-06	0.000107518852680702
chr9	83956551	83956649	C9orf64	0	-	83956551	83956649	0	1	98	0	3.96214029327318	0.000742325506588205	0.0126097844965283
chr9	136115025	136115419	C9orf69	0	-	136115025	136115419	0	1	394	0	-1.08683200577171	2.67152558497297e-05	0.00089254585410868
chr9	129827678	129827923	C9orf78	0	-	129827678	129827923	0	1	245	0	-0.684878757213682	0.000528242079720243	0.00964246807528637
chr12	48828297	48828644	CACNB3	0	+	48828297	48828644	0	1	347	0	-1.74155146717467	3.96381887215577e-06	0.000180343799339187
chr19	3611274	3611820	CACTIN	0	-	3611274	3611820	0	1	546	0	-0.712785634600254	0.00576544176407438	0.0577647184769442
chr10	118754498	118754946	CACUL1	0	-	118754498	118754946	0	1	448	0	1.09116223306914	9.70932250181009e-06	0.000393927352150875
chr12	53711917	53713144	CALCOCO1	0	-	53711917	53713144	0	2	205,45	0,1183	0.913375177452174	0.000836508548484746	0.0138081101148239
chr14	90405356	90405504	CALM1	0	+	90405356	90405504	0	1	148	0	-0.891781014876842	0.00555332602061272	0.0561185498067103
chr12	67305329	67306127	CAND1	0	+	67305329	67306127	0	1	798	0	-0.598539689504281	0.012670659686163	0.0986415759230611
chr17	78997115	78997412	CANT1	0	-	78997115	78997412	0	1	297	0	-0.517679397188342	0.00701497886936958	0.0659881752553477
chr1	40071659	40071857	CAP1	0	+	40071659	40071857	0	1	198	0	-0.884382208077778	0.0101348684466657	0.0849639804778807
chr1	223712576	223712823	CAPN2	0	+	223712576	223712823	0	1	247	0	1.04181726275686	0.0045716892674017	0.0485822472148533
chr1	223775472	223775620	CAPN2	0	+	223775472	223775620	0	1	148	0	1.2744362889928	0.000283414600968415	0.00592617967013401
chr11	34051733	34052530	CAPRIN1	0	+	34051733	34052530	0	2	139,110	0,688	1.19726600314937	0.00119716676748795	0.0182017597192878
chr11	34099628	34099677	CAPRIN1	0	+	34099628	34099677	0	1	49	0	-2.78145972717374	3.64701336610251e-05	0.00116885164660857
chr11	34099727	34099776	CAPRIN1	0	+	34099727	34099776	0	1	49	0	-2.96283474884164	0.00147615324987686	0.0211305794851938
chr13	110705886	110706082	CARS2	0	-	110705886	110706082	0	1	196	0	1.2960111307903	6.17909149644329e-05	0.00177042703825309
chr17	40163496	40166822	CASC3	0	+	40163496	40166822	0	2	671,26	0,3301	-1.00926559856093	8.61074300474494e-05	0.00232045191380428
chr11	104954936	104956628	CASP4	0	-	104954936	104956628	0	2	66,32	0,1661	1.21547172344185	0.00200792703088898	0.0264240862466117
chr5	96662335	96695857	CAST	0	+	96662335	96695857	0	3	163,63,22	0,13204,33501	0.852049765185241	0.00507090658796585	0.0525614950573236
chr5	96695907	96729204	CAST	0	+	96695907	96729204	0	6	1,127,60,66,42,52	0,6882,26732,30887,31582,33246	0.865033123873357	0.00186865195850215	0.0251393385323602
chr7	116526656	116559060	CAV1	0	+	116526656	116559060	0	2	34,115	0,32290	-1.78536216798337	2.79288007781337e-06	0.000132738772832138
chr7	116559505	116559702	CAV1	0	+	116559505	116559702	0	1	197	0	-0.979538884878079	0.00884023900127956	0.0771207287576067
chr7	116560148	116560246	CAV1	0	+	116560148	116560246	0	1	98	0	-1.69269243934401	0.00113651775899806	0.0175188532584671
chr7	116560444	116560839	CAV1	0	+	116560444	116560839	0	1	395	0	-1.18668185066005	0.000386164221220441	0.00760407048304627
chr7	107758747	107759192	CBLL1	0	+	107758747	107759192	0	1	445	0	-0.765506648016196	0.00593188518764566	0.0589146115431871
chr17	79784154	79784453	CBX2	0	+	79784154	79784453	0	1	299	0	-1.26759670310221	9.27526341832683e-08	6.88346188438779e-06
chr22	38866249	38866696	CBX6	0	-	38866249	38866696	0	1	447	0	0.790813486320847	0.0127212585641597	0.0989504081098815
chr5	205054	205494	CCDC127	0	-	205054	205494	0	1	440	0	-0.720167706963232	3.51620449665557e-06	0.000162842534591916
chr5	205739	205836	CCDC127	0	-	205739	205836	0	1	97	0	-0.979217128942383	0.000348822475534031	0.00702611500219157
chr19	13762798	13763243	CCDC130	0	+	13762798	13763243	0	1	445	0	-0.667482617497721	0.012369731411615	0.0968819621113858
chr13	36168758	36168907	CCDC169-SOHLH2	0	-	36168758	36168907	0	1	149	0	-1.35381019818257	0.0016688768465203	0.0231216694237104
chr17	44678730	44679027	CCDC43	0	-	44678730	44679027	0	1	297	0	-0.745819989959978	0.00487701283418128	0.0510774716028655
chr3	49163024	49163122	CCDC71	0	-	49163024	49163122	0	1	98	0	-1.42510601865044	0.000989792270192592	0.0157913290120242
chr3	112638452	112638501	CCDC80	0	-	112638452	112638501	0	1	49	0	-2.4037225356831	0.00737666568239116	0.0680472043691997
chr11	65891389	65891586	CCDC85B	0	+	65891389	65891586	0	1	197	0	-0.554841411765216	0.00026517133329355	0.00561604971143814
chr19	41323842	41324239	CCDC97	0	+	41323842	41324239	0	1	397	0	-1.04064530767422	0.00107712482421483	0.0168578879143321
chr11	69641155	69641503	CCND1	0	+	69641155	69641503	0	1	348	0	0.882772011944018	2.16398076028821e-05	0.000765339132955057
chr5	163443733	163443832	CCNG1	0	+	163443733	163443832	0	1	99	0	-1.20658116390359	0.000497190094103237	0.00917749054436434
chr12	48689106	48689155	CCNT1	0	-	48689106	48689155	0	1	49	0	-1.61761789750333	0.00134568117128709	0.0198756889475257
chr12	48692695	48693891	CCNT1	0	-	48692695	48693891	0	1	1196	0	-0.604869911512467	0.000688336748677618	0.0118821752574398
chr15	55360553	55360652	CCPG1	0	-	55360553	55360652	0	1	99	0	-0.931325073121677	0.0110459767534172	0.090166094856494
chr2	61885064	61888671	CCT4	0	-	61885064	61888671	0	2	9,291	0,3317	0.766948099277223	0.0112114903066991	0.0909985058151985
chr11	838386	838535	CD151	0	+	838386	838535	0	1	149	0	-1.2512744961009	0.00925169248541206	0.079662219460695
chr6	109382214	109382460	CD164	0	-	109382214	109382460	0	1	246	0	1.07851501908086	0.000185219808019475	0.00421351794424204
chr19	8302175	8302464	CD320	0	-	8302175	8302464	0	1	289	0	-0.628625611214724	7.57053996035717e-05	0.00209934667078327
chr11	35139169	35139368	CD44	0	+	35139169	35139368	0	1	199	0	1.38032412525108	4.23546996099894e-12	1.00915644807591e-09
chr11	35229313	35229412	CD44	0	+	35229313	35229412	0	1	99	0	-0.951343383509807	0.00111592630992517	0.0172858799145637
chr1	207360125	207360174	CD55	0	+	207360125	207360174	0	1	49	0	-1.43584918699466	0.00234118540372937	0.029708609173603
chr11	33705703	33705752	CD59	0	-	33705703	33705752	0	1	49	0	-2.29781241882587	0.0106891479974309	0.0880214151602905
chr17	47120682	47122456	CDC27	0	-	47120682	47122456	0	2	336,13	0,1762	-0.888987464631631	0.00525728464358446	0.0539292221142485
chr22	37568814	37569108	CDC42EP1	0	+	37568814	37569108	0	1	294	0	-0.846378857019475	1.02311388101426e-05	0.000407176838624312
chr17	73285100	73285986	CDC42EP4	0	-	73285100	73285986	0	1	886	0	-0.55418608121659	7.99270035502372e-05	0.0021895887750192
chr17	73286331	73286429	CDC42EP4	0	-	73286331	73286429	0	1	98	0	-1.28529695412826	0.000107210126324618	0.00276941650140682
chr1	151055953	151056758	CDC42SE1	0	-	151055953	151056758	0	2	41,108	0,698	2.16390897423451	1.68469658479829e-07	1.15554870293665e-05
chr17	39471018	39471566	CDK12	0	+	39471018	39471566	0	1	548	0	-0.938499621916477	0.00106057999084598	0.0166420991977807
chr7	39987650	39988098	CDK13	0	+	39987650	39988098	0	1	448	0	-1.07453332401561	0.00124445144982545	0.0187319425215622
chr1	205530668	205531503	CDK18	0	+	205530668	205531503	0	2	38,160	0,676	1.50357005550156	0.000506885079397175	0.00932792176597972
chr9	120458597	120460595	CDK5RAP2	0	-	120458597	120460595	0	2	26,24	0,1975	-Inf	7.37907046414581e-11	1.31000203887012e-08
chr17	47981638	47981687	CDK5RAP3	0	+	47981638	47981687	0	1	49	0	-1.49778731276581	0.0104749596917485	0.0870094358248543
chr12	12717814	12718867	CDKN1B	0	+	12717814	12718867	0	2	501,43	0,1011	-0.984409642456938	4.69363049817862e-06	0.000207298197709801
chr4	183446611	183446759	CDKN2AIP	0	+	183446611	183446759	0	1	148	0	-1.65537805918284	0.000640425747294324	0.0112809624824957
chr17	75003360	75004105	CDR2L	0	+	75003360	75004105	0	1	745	0	-0.824805422309993	2.12348061692366e-06	0.000104773806570173
chr6	4891781	4935561	CDYL	0	+	4891781	4935561	0	2	599,47	0,43734	-0.724809967142806	0.000137891147513048	0.00335609260640628
chr20	50192005	50192201	CEBPB	0	+	50192005	50192201	0	1	196	0	-0.593153218623656	7.61388107222426e-05	0.00210813697944705
chr11	47466785	47466934	CELF1	0	-	47466785	47466934	0	1	149	0	1.17265070201591	0.0092874807842808	0.0798564587092862
chr11	47471627	47471925	CELF1	0	-	47471627	47471925	0	1	298	0	0.952351883174164	0.00149824215575084	0.0213083878039668
chr11	47472026	47472313	CELF1	0	-	47472026	47472313	0	2	77,123	0,165	-1.15238253552016	0.00109817962637003	0.0171086590569284
chr22	46533874	46534523	CELSR1	0	-	46533874	46534523	0	1	649	0	-1.7636179500855	3.79094289644469e-08	3.12029063494638e-06
chr22	46534573	46534772	CELSR1	0	-	46534573	46534772	0	1	199	0	-1.75589947706807	0.000976945765485268	0.0156414977200771
chr22	46535173	46535472	CELSR1	0	-	46535173	46535472	0	1	299	0	-1.00838861451212	0.00647468005759041	0.0627641897659782
chr22	46535622	46536021	CELSR1	0	-	46535622	46536021	0	1	399	0	-1.56152461540018	4.74267493784291e-05	0.00143465334852557
chr22	46536072	46536371	CELSR1	0	-	46536072	46536371	0	1	299	0	-2.4944764224121	1.64064272652081e-09	1.99387640884824e-07
chr1	109250568	109251017	CELSR2	0	+	109250568	109251017	0	1	449	0	-1.36902950364126	6.67377021453304e-08	5.07767357330943e-06
chr1	109251118	109253365	CELSR2	0	+	109251118	109253365	0	1	2247	0	-1.07381185414738	1.29154926563252e-09	1.63548070643871e-07
chr20	3785545	3786192	CENPB	0	-	3785545	3786192	0	1	647	0	-1.17844063131416	3.15476454069244e-11	6.34738625587319e-09
chr16	89970515	89970613	CENPBD1	0	-	89970515	89970613	0	1	98	0	-1.83314928111245	0.00554445265203815	0.0560887981134675
chr1	214603239	214603288	CENPF	0	+	214603239	214603288	0	1	49	0	-1.84902547677711	0.0120207746698001	0.095303059422391
chr1	214647094	214647293	CENPF	0	+	214647094	214647293	0	1	199	0	-1.17953568327055	0.0116611534859497	0.0935164602850211
chr14	104886398	104887938	CEP170B	0	+	104886398	104887938	0	1	1540	0	-0.997333889643216	5.16404121722504e-10	7.38593166596989e-08
chr18	13049204	13049353	CEP192	0	+	13049204	13049353	0	1	149	0	-2.23507496990515	0.011929057358071	0.0947418292280482
chr20	35503006	35503105	CEP250	0	+	35503006	35503105	0	1	99	0	-2.83454485216561	0.00720828480397101	0.0669888953316117
chr2	65072075	65072571	CEP68	0	+	65072075	65072571	0	1	496	0	-0.910436454188792	4.4263837948762e-05	0.00135934433941364
chr9	128420854	128423158	CERCAM	0	+	128420854	128423158	0	3	221,111,13	0,2014,2292	0.805690219458929	0.00782285045072244	0.0708332662454044
chr1	150966021	150966269	CERS2	0	-	150966021	150966269	0	1	248	0	-0.886714181880199	0.00874990629974789	0.0767279919011306
chr16	66934741	66935976	CES2	0	+	66934741	66935976	0	1	1235	0	-1.47651239755163	4.71581143110723e-12	1.1090118622661e-09
chr16	66973859	66974007	CES3	0	+	66973859	66974007	0	1	148	0	-2.06235209692214	0.00145411373963648	0.0208976917439185
chr14	34713402	34713451	CFL2	0	-	34713402	34713451	0	1	49	0	-2.05815756480704	0.0112050228590848	0.0909867954853401
chr3	88055664	88055911	CGGBP1	0	-	88055664	88055911	0	1	247	0	-0.891113347367337	0.00593440752456225	0.0589146115431871
chr1	151519069	151519217	CGN	0	+	151519069	151519217	0	1	148	0	-1.906925746786	0.00396417393059474	0.0437702814239083
chr14	54538077	54538371	CGRRF1	0	+	54538077	54538371	0	1	294	0	-1.18239883749346	0.00404200519680605	0.0444669684713025
chr19	4408949	4409697	CHAF1A	0	+	4408949	4409697	0	1	748	0	-0.830692632712684	3.54952090177494e-06	0.000163966133901379
chr19	4433162	4433211	CHAF1A	0	+	4433162	4433211	0	1	49	0	2.25449546074556	0.00152327417782768	0.0215945341429077
chr13	114325593	114325791	CHAMP1	0	+	114325593	114325791	0	1	198	0	-1.50300473369924	0.00932932987628417	0.0799884021779137
chr7	133081920	133082068	CHCHD3	0	-	133081920	133082068	0	1	148	0	1.41437100302223	0.000981040617747485	0.0156793323090657
chr2	86529354	86563447	CHMP3	0	-	86529354	86563447	0	3	44,61,144	0,12898,33950	0.876483577914536	0.0080447924125719	0.0722953354872714
chr14	24210743	24211535	CHMP4A	0	-	24210743	24211535	0	2	26,121	0,672	-1.68264643826993	0.0017461519321489	0.0238456404127845
chr20	33811304	33811603	CHMP4B	0	+	33811304	33811603	0	1	299	0	0.815658531072271	0.00309001743587177	0.0363337894342637
chr20	33853769	33853818	CHMP4B	0	+	33853769	33853818	0	1	49	0	-2.10504391412831	0.00364567993961136	0.0411058358321809
chr2	219538997	219539095	CHPF	0	-	219538997	219539095	0	1	98	0	-1.32941183482839	0.000986007532767521	0.0157448186978433
chr2	219539691	219539988	CHPF	0	-	219539691	219539988	0	1	297	0	-1.15214102282464	3.40227851935426e-05	0.00110409425499045
chr7	151235206	151235604	CHPF2	0	+	151235206	151235604	0	1	398	0	-0.913904717314273	0.00032803119186493	0.00667040871170007
chr8	140515156	140515404	CHRAC1	0	+	140515156	140515404	0	1	248	0	-1.00625315102939	0.000476804186351237	0.00890100021283319
chr4	40354129	40354475	CHRNA9	0	+	40354129	40354475	0	1	346	0	-0.896570463726982	0.00355501467541539	0.0405124013482831
chr12	104757391	104757738	CHST11	0	+	104757391	104757738	0	1	347	0	-1.21812285183269	0.000177501903165078	0.00406861324368764
chr10	72007887	72008285	CHST3	0	+	72007887	72008285	0	1	398	0	-1.85151837264569	2.01467918735877e-07	1.34619227766393e-05
chr10	72009182	72009430	CHST3	0	+	72009182	72009430	0	1	248	0	-0.933088678586712	0.00764542772384261	0.069850355813997
chr2	96266295	96266344	CIAO1	0	+	96266295	96266344	0	1	49	0	1.74005775574399	0.00270360695538842	0.0329898347359659
chr2	96272917	96273066	CIAO1	0	+	96272917	96273066	0	1	149	0	-1.74276362915622	0.0119137148402812	0.0947030501878015
chr19	42272015	42272064	CIC	0	+	42272015	42272064	0	1	49	0	-4.78762982444689	9.23618591378597e-05	0.00243802994937079
chr19	42272215	42272264	CIC	0	+	42272215	42272264	0	1	49	0	-2.27478550043792	0.0126264945414997	0.0984246935675746
chr19	42272315	42272364	CIC	0	+	42272315	42272364	0	1	49	0	-4.59019261012067	0.000286375011792925	0.00595645904366887
chr19	42273363	42273711	CIC	0	+	42273363	42273711	0	1	348	0	-2.07913463095014	1.08206323370986e-06	5.72924006901116e-05
chr19	42274211	42274260	CIC	0	+	42274211	42274260	0	1	49	0	-Inf	0.0102725648374048	0.0858039152469999
chr19	42290758	42291056	CIC	0	+	42290758	42291056	0	1	298	0	-1.29653381435686	0.00289979413920507	0.0345912202060115
chr19	42295048	42295297	CIC	0	+	42295048	42295297	0	1	249	0	-1.17600139130579	0.00741118005555239	0.0683307782311317
chr6	139373682	139373830	CITED2	0	-	139373682	139373830	0	1	148	0	-0.555614916056046	0.00195071830547612	0.0259732404967364
chr13	52461363	52461860	CKAP2	0	+	52461363	52461860	0	1	497	0	-1.17026929829726	2.26617180012359e-05	0.000786127183077356
chr12	106238976	106240269	CKAP4	0	-	106238976	106240269	0	1	1293	0	-0.61791215494581	3.32824834707922e-06	0.000154533130945924
chr9	89311195	89315251	CKS2	0	+	89311195	89315251	0	2	157,82	0,3975	0.756701830598595	0.000416052427909484	0.008066249855016
chr1	24745418	24745617	CLIC4	0	+	24745418	24745617	0	1	199	0	0.70126705964656	0.00252859708356742	0.031512619400715
chr5	157787389	157787438	CLINT1	0	-	157787389	157787438	0	1	49	0	-2.2113061606251	0.00655534616054208	0.0632448390000253
chr12	122340974	122341669	CLIP1	0	-	122340974	122341669	0	1	695	0	-0.689143141592702	0.000253899499141475	0.00544740773750454
chr12	122377654	122377952	CLIP1	0	-	122377654	122377952	0	1	298	0	-1.81215971438403	6.23306551878639e-07	3.5605157859364e-05
chr5	176416226	176416569	CLTB	0	-	176416226	176416569	0	1	343	0	0.732773576600225	0.0106470330617944	0.0877943873784028
chr16	81445219	81445516	CMIP	0	+	81445219	81445516	0	1	297	0	1.19363932959964	0.00124731278221894	0.0187594184887214
chr3	99817884	99818033	CMSS1	0	+	99817884	99818033	0	1	149	0	0.922318972455866	0.00146991687753846	0.0210913271144742
chr2	96761952	96762301	CNNM4	0	+	96761952	96762301	0	1	349	0	-1.15594175113597	0.00169370168208588	0.0233830799328514
chr3	32685244	32695550	CNOT10	0	+	32685244	32695550	0	2	239,10	0,10297	2.0311186354944	5.13357832199036e-07	3.01277310541009e-05
chr1	246591705	246591903	CNST	0	+	246591705	246591903	0	1	198	0	-1.40253429878409	0.00855358458082981	0.0755184347097349
chr7	51016711	51016860	COBL	0	-	51016711	51016860	0	1	149	0	-1.54285081961094	0.00436409480594637	0.0471791216394489
chr7	51026573	51027967	COBL	0	-	51026573	51027967	0	2	93,256	0,1139	-1.07020340908693	0.000353230029175622	0.00710698818701352
chr7	51028018	51028117	COBL	0	-	51028018	51028117	0	1	99	0	-1.51779197918444	0.00155089132923151	0.0219060375894884
chr7	51028268	51028366	COBL	0	-	51028268	51028366	0	1	98	0	-2.03598834480781	0.000532265924229705	0.00965758652900951
chr7	51028867	51029265	COBL	0	-	51028867	51029265	0	1	398	0	-1.10549972613089	3.19924126557371e-08	2.74558582165918e-06
chr16	69334658	69335256	COG8	0	-	69334658	69335256	0	1	598	0	-0.652146329385066	0.000377073497568857	0.00747869320260336
chr17	56949981	56950477	COIL	0	-	56949981	56950477	0	1	496	0	-1.03439706728773	0.0006237018763774	0.0110616979210989
chr13	110149206	110149305	COL4A1	0	-	110149206	110149305	0	1	99	0	-1.84635446506177	0.00100189870819144	0.0158864989561564
chr19	17582508	17582707	COLGALT1	0	+	17582508	17582707	0	1	199	0	-1.29458444271238	0.00681657654347567	0.064693169837137
chr19	18907099	18919390	COPE	0	-	18907099	18919390	0	4	14,101,63,168	0,3872,5885,12124	0.748219679137618	0.011643567344173	0.0934167999416414
chr4	83284567	83284665	COQ2	0	-	83284567	83284665	0	1	98	0	1.61596677994175	0.000993531207081189	0.015837027374847
chr11	67440216	67441406	CORO1B	0	-	67440216	67441406	0	4	48,105,120,74	0,119,909,1117	-1.57284608532621	1.29782191593161e-07	9.10889893553861e-06
chr12	108647096	108647492	CORO1C	0	-	108647096	108647492	0	1	396	0	-0.641714046614526	0.00725475478218424	0.0672460017729267
chr16	84617549	84618096	COTL1	0	-	84617549	84618096	0	2	35,259	0,289	0.957314726018667	0.00571653246694525	0.0574126289026315
chr17	14076846	14076993	COX10	0	+	14076846	14076993	0	1	147	0	-1.49112714689916	0.00679453913220211	0.0645605318061926
chr2	42350844	42350989	COX7A2L	0	-	42350844	42350989	0	1	145	0	-1.07287471308843	0.00099698277550795	0.0158596355783496
chr12	68855510	68855559	CPM	0	-	68855510	68855559	0	1	49	0	-2.13017836038028	0.00178889374087435	0.0243192851799945
chr12	68855610	68856506	CPM	0	-	68855610	68856506	0	1	896	0	-0.5831159604345	0.00188921158156642	0.0253618856232305
chr12	38874496	38905618	CPNE8	0	-	38874496	38905618	0	2	16,182	0,30941	1.09617101353348	0.0039390757932093	0.043618901918691
chr1	53210907	53211005	CPT2	0	+	53210907	53211005	0	1	98	0	-1.65803748272634	0.000857861560467797	0.0140583855989829
chr1	53213898	53213947	CPT2	0	+	53213898	53213947	0	1	49	0	-2.94087553533481	0.0010199736285524	0.0161307270443903
chr1	1327701	1327899	CPTP	0	+	1327701	1327899	0	1	198	0	-1.22120118266401	0.00983029306098206	0.0832197039496322
chr16	3728254	3728603	CREBBP	0	-	3728254	3728603	0	1	349	0	-1.08162960858747	0.00225837788032925	0.0289212918366352
chr16	3728704	3728853	CREBBP	0	-	3728704	3728853	0	1	149	0	-2.33815837092937	0.00013127893565762	0.0032167780336782
chr2	36356227	36356524	CRIM1	0	+	36356227	36356524	0	1	297	0	1.03344093689373	0.00576753981700437	0.0577647184769442
chr22	20918023	20934003	CRKL	0	+	20918023	20934003	0	2	223,225	0,15756	-1.06890393821458	4.95831748990967e-05	0.00148842984100405
chr15	90641196	90643166	CRTC3	0	+	90641196	90643166	0	2	4,1235	0,736	-0.925435747385501	2.53311613304688e-10	3.95428163251835e-08
chr15	90644454	90644602	CRTC3	0	+	90644454	90644602	0	1	148	0	-2.9815074135663	1.12960935275984e-08	1.11775771364892e-06
chr12	56274846	56275117	CS	0	-	56274846	56275117	0	2	33,116	0,156	3.99205599766271	1.08146713218121e-15	5.02133508449675e-13
chr12	56282553	56282902	CS	0	-	56282553	56282902	0	2	56,43	0,307	3.95501494558634	5.43274407727153e-15	2.13861151633115e-12
chr12	56282953	56283802	CS	0	-	56282953	56283802	0	2	39,11	0,839	2.15008832581121	0.00388578342220126	0.0431414875593013
chr12	56283852	56286008	CS	0	-	56283852	56286008	0	2	6,93	0,2064	3.05006824026642	2.02043572435362e-08	1.8762076972613e-06
chr1	114739708	114741542	CSDE1	0	-	114739708	114741542	0	2	183,16	0,1819	-1.38399233480673	0.0017459945516861	0.0238456404127845
chr19	1941310	1978334	CSNK1G2	0	+	1941310	1978334	0	3	109,452,30	0,28198,36995	-0.664248552608531	0.00115058088276422	0.017641590707108
chr15	75675171	75675520	CSPG4	0	-	75675171	75675520	0	1	349	0	-0.877887404341241	0.0029667878620546	0.035297368335141
chr15	75689710	75690008	CSPG4	0	-	75689710	75690008	0	1	298	0	-1.81131205325183	3.82297765009013e-06	0.000176148802259115
chr3	39143495	39143892	CSRNP1	0	-	39143495	39143892	0	1	397	0	-1.02525098145657	0.000315187381377131	0.00645634966287001
chr21	43774110	43774258	CSTB	0	-	43774110	43774258	0	1	148	0	-1.30917846024547	5.52323501485722e-05	0.00161574700563868
chr10	51698011	51698902	CSTF2T	0	-	51698011	51698902	0	1	891	0	-0.879409223080197	5.07162244993746e-07	3.00120716743358e-05
chr4	1241476	1249021	CTBP1	0	-	1241476	1249021	0	2	44,106	0,7440	2.44506915704187	1.16881843456989e-07	8.26756414577793e-06
chr16	67610888	67611486	CTCF	0	+	67610888	67611486	0	1	598	0	-0.749145392950627	0.00374617063190491	0.0420035032833028
chr12	57822660	57823703	CTDSP2	0	-	57822660	57823703	0	1	1043	0	-0.659080986487574	7.49175281908949e-05	0.00208708707766265
chr18	48758070	48761395	CTIF	0	+	48758070	48761395	0	2	342,6	0,3320	-1.02194703128013	0.00720754078685537	0.0669888953316117
chr1	40979695	40983340	CTPS1	0	+	40979695	40983340	0	2	135,63	0,3583	0.971102991388493	0.00988473994374645	0.0835197633363555
chr8	11844170	11844269	CTSB	0	-	11844170	11844269	0	1	99	0	-0.60025397756104	0.00479115727480364	0.0504702012403399
chr11	1752999	1753048	CTSD	0	-	1752999	1753048	0	1	49	0	-1.538880047668	2.30395240965174e-07	1.51528380403288e-05
chr9	87726108	87728138	CTSL	0	+	87726108	87728138	0	3	291,136,112	0,1486,1919	0.718298689395834	3.88108503748356e-06	0.000177598244683322
chr20	58996666	58996765	CTSZ	0	-	58996666	58996765	0	1	99	0	-0.855566682990783	0.00240185688906786	0.0303297242309908
chr11	70435441	70435888	CTTN	0	+	70435441	70435888	0	1	447	0	1.56514358115626	2.78646419650776e-07	1.77043135685482e-05
chr1	112456115	112456314	CTTNBP2NL	0	+	112456115	112456314	0	1	199	0	-1.6310272738284	0.000125941518899946	0.0031155041314757
chr1	112456365	112456614	CTTNBP2NL	0	+	112456365	112456614	0	1	249	0	-2.04507724448316	4.56575101390783e-06	0.00020363699349715
chr1	112457965	112458114	CTTNBP2NL	0	+	112457965	112458114	0	1	149	0	-2.21140909855	0.00776445779091975	0.0705935506714229
chr17	57862137	57862634	CUEDC1	0	-	57862137	57862634	0	1	497	0	-0.860979985619603	0.00713938554970839	0.0666773123863174
chr13	113209633	113210029	CUL4A	0	+	113209633	113210029	0	2	143,57	0,340	0.937800030161308	0.00418663363974607	0.0455872290730738
chr13	113260704	113263780	CUL4A	0	+	113260704	113263780	0	2	56,294	0,2783	-0.627160219449861	0.000249940728664375	0.005368833587965
chr2	136115522	136115767	CXCR4	0	-	136115522	136115767	0	1	245	0	-0.819576802396623	4.7629354430721e-06	0.000208831077489466
chr22	42619128	42619523	CYB5R3	0	-	42619128	42619523	0	1	395	0	-0.796139135685791	0.00921521973309302	0.0794993801461879
chr2	38070774	38074750	CYP1B1	0	-	38070774	38074750	0	2	537,405	0,3572	-0.599099872062059	0.000216300855226593	0.00475336879422712
chr5	140175259	140194564	CYSTM1	0	+	140175259	140194564	0	2	27,119	0,19187	1.1439387337609	4.74573313323844e-05	0.00143465334852557
chr19	48480779	48481422	CYTH2	0	+	48480779	48481422	0	1	643	0	0.657375902287734	0.00244739039276678	0.0307545768440117
chr5	39381559	39383005	DAB2	0	-	39381559	39383005	0	2	58,388	0,1059	-0.56287486809061	0.00265452337798532	0.0326394539248737
chr9	121760177	121760276	DAB2IP	0	+	121760177	121760276	0	1	99	0	-1.63532646779773	0.00240083619776701	0.0303297242309908
chr9	121784982	121785031	DAB2IP	0	+	121784982	121785031	0	1	49	0	-1.71037848441683	0.00771120837572761	0.0702033993301536
chr3	49531024	49531373	DAG1	0	+	49531024	49531373	0	1	349	0	-1.08490907352342	6.37964499467971e-10	8.81851996669162e-08
chr3	49531973	49532222	DAG1	0	+	49531973	49532222	0	1	249	0	-2.92982397810612	3.71328469269016e-30	6.11274174683941e-27
chr3	49532273	49532721	DAG1	0	+	49532273	49532721	0	1	448	0	-2.09357725329303	3.02402527734936e-39	1.82530165740808e-35
chr3	49535319	49535418	DAG1	0	+	49535319	49535418	0	1	99	0	-1.32900228145512	0.000163077052912937	0.00380051386634166
chr7	6409165	6409214	DAGLB	0	-	6409165	6409214	0	1	49	0	-3.3725898154179	0.000362036047159375	0.00724392126183643
chr5	10679579	10679628	DAP	0	-	10679579	10679628	0	1	49	0	-1.59259065835606	0.00071248957546149	0.0121829662251715
chr1	155689091	155689239	DAP3	0	+	155689091	155689239	0	1	148	0	1.59189034924928	4.4409321172164e-08	3.60611653715491e-06
chr1	173824709	173825258	DARS2	0	+	173824709	173825258	0	1	549	0	-1.42219665772543	1.07343273551242e-11	2.39971851538999e-09
chr14	69053910	69054607	DCAF5	0	-	69053910	69054607	0	1	697	0	-0.724242684898257	0.000462097932093616	0.0087619574391112
chr1	113911445	113911893	DCLRE1B	0	+	113911445	113911893	0	1	448	0	-0.631520293512448	0.00633487920640408	0.0617678103253645
chr1	113912093	113912342	DCLRE1B	0	+	113912093	113912342	0	1	249	0	-1.06984738228583	0.000626524311853711	0.0111008828170714
chr16	23669027	23669275	DCTN5	0	+	23669027	23669275	0	1	248	0	-0.975917202586462	0.00625750992160348	0.0612823091727397
chr1	85464757	85465154	DDAH1	0	-	85464757	85465154	0	1	397	0	1.20475106529701	0.00011189603956826	0.00285500754461178
chr11	108723100	108723346	DDX10	0	+	108723100	108723346	0	1	246	0	-1.07753045448454	0.0118881618504013	0.094569904931542
chr22	38485886	38492106	DDX17	0	-	38485886	38492106	0	3	555,243,51	0,1987,6170	0.755957241386657	0.00184815104867819	0.0249034643556992
chr1	111765847	111767182	DDX20	0	+	111765847	111767182	0	1	1335	0	-0.539462102017876	2.36002264089428e-05	0.000810916318430999
chr10	68969065	68970242	DDX21	0	+	68969065	68970242	0	2	57,42	0,1136	-2.09202507411621	0.00106658295531068	0.0167073392342264
chr12	48836658	48836757	DDX23	0	-	48836658	48836757	0	1	99	0	-1.49817302228891	0.00184202741913849	0.0248550167703129
chr16	68021723	68022221	DDX28	0	-	68021723	68022221	0	1	498	0	-0.915581806449751	7.71944131495356e-06	0.000322825966122815
chrX	41347412	41347999	DDX3X	0	+	41347412	41347999	0	2	40,360	0,228	-0.836010934461692	6.8801446553998e-05	0.00193756857573841
chr12	113185330	113185479	DDX54	0	-	113185330	113185479	0	1	149	0	1.09654221629449	0.00444632105824048	0.0476471348845775
chr19	42198692	42198940	DEDD2	0	-	42198692	42198940	0	1	248	0	-1.1403990622484	3.39997300955676e-05	0.00110409425499045
chr1	224192409	224192654	DEGS1	0	+	224192409	224192654	0	1	245	0	-0.662587790935272	0.000218460487502232	0.00478920400446782
chr11	9203724	9204269	DENND5A	0	-	9203724	9204269	0	1	545	0	-1.00582080654261	0.000919027476142818	0.0148719835013353
chr22	19122255	19122354	DGCR2	0	-	19122255	19122354	0	1	99	0	1.74116797356426	0.00217502146152486	0.0280791247253242
chr11	71434658	71434953	DHCR7	0	-	71434658	71434953	0	1	295	0	-1.27284009214521	0.00550666753837672	0.0557688678886609
chr5	55281513	55283746	DHX29	0	-	55281513	55283746	0	2	3,544	0,1690	-0.8329388826956	0.00638256395889709	0.0620040065277406
chr2	38861563	38861712	DHX57	0	-	38861563	38861712	0	1	149	0	-2.19407059010802	0.00618099265631043	0.0607057957424155
chr17	43484016	43484065	DHX8	0	+	43484016	43484065	0	1	49	0	1.81349686016754	0.00813414789797475	0.072845277021032
chr20	62879186	62879933	DIDO1	0	-	62879186	62879933	0	1	747	0	-0.751206766643985	6.67560014764541e-05	0.00189469854974237
chr20	62880084	62880183	DIDO1	0	-	62880084	62880183	0	1	99	0	-2.09191598168722	0.00409858601636732	0.044844226939202
chr20	62880384	62880532	DIDO1	0	-	62880384	62880532	0	1	148	0	-3.20710755328909	1.6457566364699e-06	8.30121481147548e-05
chr19	14518262	14518460	DNAJB1	0	-	14518262	14518460	0	1	198	0	0.851280158522231	0.00666500750213988	0.0639925534722953
chr3	186570676	186570924	DNAJB11	0	+	186570676	186570924	0	1	248	0	1.22262342582426	0.000140341051419605	0.00340200235489453
chr2	219284867	219285015	DNAJB2	0	+	219284867	219285015	0	1	148	0	-2.06421376412707	0.00707017417789089	0.0663830363597481
chr9	111631401	111631696	DNAJC25	0	+	111631401	111631696	0	1	295	0	1.24371866982643	0.000793559300946297	0.0132930359126138
chr9	111631402	111666822	DNAJC25-GNG10	0	+	111631402	111666822	0	2	342,8	0,35413	1.25680518982846	0.000224781055283295	0.00489323152914481
chr13	95791496	95791694	DNAJC3	0	+	95791496	95791694	0	1	198	0	-1.33039174194252	0.00537769000661575	0.0548615271210129
chr1	28205314	28208355	DNAJC8	0	-	28205314	28208355	0	2	36,14	0,3028	-2.25115628866731	0.00227441696393774	0.0290445291840511
chr19	12875407	12875554	DNASE2	0	-	12875407	12875554	0	1	147	0	-1.23637834516296	0.00229787995078504	0.0292616105125285
chr19	12875652	12875945	DNASE2	0	-	12875652	12875945	0	1	293	0	-0.549040608625978	0.00744055301886785	0.0684969669881337
chr19	12876190	12876239	DNASE2	0	-	12876190	12876239	0	1	49	0	-1.27272823932008	0.00924770668730977	0.079662219460695
chr10	99955316	99955565	DNMBP	0	-	99955316	99955565	0	1	249	0	-2.18137834080255	4.13536325425775e-05	0.00128665219601545
chr10	99956116	99956215	DNMBP	0	-	99956116	99956215	0	1	99	0	-1.85166734278854	0.0124749930869828	0.0975797731399932
chr10	99956266	99956565	DNMBP	0	-	99956266	99956565	0	1	299	0	-1.83078766672747	2.08201642671573e-05	0.000743612494180836
chr1	93876508	93876557	DNTTIP2	0	-	93876508	93876557	0	1	49	0	-2.11954838067948	0.00543239381351575	0.0552328956626296
chr1	93876656	93877398	DNTTIP2	0	-	93876656	93877398	0	1	742	0	-0.632997317229508	0.0015630045214773	0.0220084649105061
chr8	25184772	25184920	DOCK5	0	+	25184772	25184920	0	1	148	0	2.259210483803	5.14108068020608e-07	3.01277310541009e-05
chr17	2042983	2043381	DPH1	0	+	2042983	2043381	0	1	398	0	-0.505004158889307	0.000997577033561975	0.0158596355783496
chr15	65512479	65515769	DPP8	0	-	65512479	65515769	0	2	86,114	0,3177	1.08152338795082	0.00200549124628356	0.0264240862466117
chr15	65517548	65517647	DPP8	0	-	65517548	65517647	0	1	99	0	1.72139787079428	0.00087168140096171	0.0142330088445578
chr1	93345921	93346809	DR1	0	+	93345921	93346809	0	1	888	0	-0.76772029584322	0.000397657501869526	0.00778462923659824
chr1	111118126	111118175	DRAM2	0	-	111118126	111118175	0	1	49	0	-1.55226382751467	0.00452566649063211	0.048185711328274
chr11	65919400	65919971	DRAP1	0	+	65919400	65919971	0	3	144,73,24	0,380,548	-0.666289196617608	0.00654100668678599	0.0631948861802184
chr18	31545728	31545975	DSG2	0	+	31545728	31545975	0	1	247	0	-1.33613542243717	0.00076639133326423	0.012909594663022
chr20	36771134	36773728	DSN1	0	-	36771134	36773728	0	3	60,49,335	0,291,2260	1.44460764325441	0.000121117027523673	0.00305883840222966
chr6	7579405	7579603	DSP	0	+	7579405	7579603	0	1	198	0	-0.998477296290177	0.0105205647979009	0.0873332745600491
chr6	7581251	7581500	DSP	0	+	7581251	7581500	0	1	249	0	-0.926460422306852	0.000635715950921267	0.0112198288881894
chr6	7582872	7583220	DSP	0	+	7582872	7583220	0	1	348	0	-0.950068929135133	0.000218195612588898	0.0047891953366785
chr6	7583371	7584168	DSP	0	+	7583371	7584168	0	1	797	0	-0.908882740783714	2.16263026457749e-05	0.000765339132955057
chr6	7584319	7584468	DSP	0	+	7584319	7584468	0	1	149	0	-1.89954128800778	1.14216151021043e-05	0.000447667978937025
chr1	205169307	205187737	DSTYK	0	-	205169307	205187737	0	2	526,320	0,18111	-0.899078722637367	0.000270794018877938	0.00571507936345186
chr1	212100951	212101050	DTL	0	+	212100951	212101050	0	1	99	0	-1.62706035340446	0.00675752789513105	0.0644115560813079
chr3	122564487	122565881	DTX3L	0	+	122564487	122565881	0	2	127,23	0,1372	1.5328391402352	8.88064684765789e-05	0.00237184001648066
chr3	122568697	122568796	DTX3L	0	+	122568697	122568796	0	1	99	0	-1.33844098701969	0.00279034361332967	0.0336401745340703
chr3	122569492	122570618	DTX3L	0	+	122569492	122570618	0	2	533,164	0,963	-0.895035473509897	0.000162215233222019	0.00379018508797976
chr2	241686678	241686775	DTYMK	0	-	241686678	241686775	0	1	97	0	1.06615360392456	6.67193315650653e-05	0.00189469854974237
chr12	12476363	12476561	DUSP16	0	-	12476363	12476561	0	1	198	0	-0.896970835838739	0.00758912191210859	0.0694504037076877
chr12	12476761	12480259	DUSP16	0	-	12476761	12480259	0	2	1255,37	0,3462	-1.4426268345789	1.23767128873221e-16	7.47058389878761e-14
chr12	12520967	12521364	DUSP16	0	-	12520967	12521364	0	1	397	0	-1.01834812500692	6.58536775573041e-07	3.72649497877395e-05
chr17	43766220	43766667	DUSP3	0	-	43766220	43766667	0	1	447	0	1.25948854335724	2.43349188437528e-07	1.57553259462216e-05
chr17	43768356	43768703	DUSP3	0	-	43768356	43768703	0	1	347	0	-0.773546467218071	0.00129937920732881	0.0193172993831548
chr17	43769498	43769646	DUSP3	0	-	43769498	43769646	0	1	148	0	-1.14462685932818	0.00452639137228817	0.048185711328274
chr14	101964628	101964827	DYNC1H1	0	+	101964628	101964827	0	1	199	0	1.37353301074698	0.00523479732749321	0.0537711561462758
chr14	101985761	101986060	DYNC1H1	0	+	101985761	101986060	0	1	299	0	-1.55750130427654	0.000323622263908005	0.00659184696833089
chr14	101986210	101986509	DYNC1H1	0	+	101986210	101986509	0	1	299	0	-1.91705623948466	1.28384928492518e-09	1.63548070643871e-07
chr14	101986560	101986709	DYNC1H1	0	+	101986560	101986709	0	1	149	0	-1.59644904943247	0.00779914989290123	0.0707775525469606
chr12	67649942	67657548	DYRK2	0	+	67649942	67657548	0	2	4,443	0,7164	-0.72905030379739	0.00226133575060163	0.028938705139148
chr15	55360347	55360845	DYX1C1-CCPG1	0	-	55360347	55360845	0	1	498	0	-0.926898815851933	2.55131506048159e-06	0.000122220140516404
chr6	20488222	20490736	E2F3	0	+	20488222	20490736	0	2	27,569	0,1946	-0.867291201047976	0.00202676193635573	0.0266139268626031
chr3	15427707	15427756	EAF1	0	+	15427707	15427756	0	1	49	0	1.96278078714783	0.00490790015999136	0.0513383026598697
chrX	48528571	48528668	EBP	0	+	48528571	48528668	0	1	97	0	-0.925283366371051	0.0118077014130622	0.0941082117903739
chr10	133370719	133373355	ECHS1	0	-	133370719	133373355	0	2	39,110	0,2527	1.04458397647601	0.0118917425187277	0.094569904931542
chr16	2240063	2243059	ECI1	0	-	2240063	2243059	0	2	83,14	0,2983	-2.19717478793607	8.79305975130004e-08	6.55245785911692e-06
chr9	136862311	136862409	EDF1	0	-	136862311	136862409	0	1	98	0	-0.905247600621221	0.000436889782186232	0.0083716403977019
chr11	86244781	86245078	EED	0	+	86244781	86245078	0	1	297	0	-0.88275178494174	0.00688453702348107	0.0652014625633867
chr3	128341386	128341832	EEFSEC	0	+	128341386	128341832	0	1	446	0	-0.965778815536838	0.00180448299994276	0.0244760885115832
chr7	55019082	55019181	EGFR	0	+	55019082	55019181	0	1	99	0	1.51115389752837	0.00017684533141088	0.00406158453180309
chr7	55019281	55019330	EGFR	0	+	55019281	55019330	0	1	49	0	3.11808224531102	0.000121885575136875	0.0030654222146924
chr1	231421047	231421296	EGLN1	0	-	231421047	231421296	0	1	249	0	-0.809045737044009	0.00201907788957185	0.0265322659102809
chr19	47740945	47741641	EHD2	0	+	47740945	47741641	0	1	696	0	-0.621743773018725	0.000466577306492499	0.0088099915182129
chr11	125584394	125584443	EI24	0	+	125584394	125584443	0	1	49	0	-4.1459438851018	0.00158796598028903	0.0222733446716296
chr3	150571976	150572224	EIF2A	0	+	150571976	150572224	0	1	248	0	-0.573860416790861	0.00588337456457666	0.058600740712516
chr20	34105481	34112229	EIF2S2	0	-	34105481	34112229	0	2	65,134	0,6615	1.09179714902697	0.000230293516720366	0.00498226403915459
chr10	119038294	119049828	EIF3A	0	-	119038294	119049828	0	4	146,779,89,28	0,3700,5760,11507	-1.14393209450355	2.62293174202872e-24	2.968502999041e-21
chr1	32231409	32231555	EIF3I	0	+	32231409	32231555	0	1	146	0	-1.29064913525007	0.000186819040179774	0.00422864897446919
chr22	37849422	37851318	EIF3L	0	+	37849422	37851318	0	3	61,49,39	0,593,1858	1.03053746041788	0.001126703602782	0.0173989299049214
chr22	37876002	37878012	EIF3L	0	+	37876002	37878012	0	2	10,339	0,1672	-0.732741138800035	0.00220199406816114	0.0283193953027428
chr3	186783572	186784598	EIF4A2	0	+	186783572	186784598	0	3	68,46,35	0,860,992	2.47249654203077	2.18302599275869e-12	5.41510064066772e-10
chr17	80135313	80135362	EIF4A3	0	-	80135313	80135362	0	1	49	0	1.55748321262587	0.011783286472839	0.0939985075907672
chr17	80144239	80147133	EIF4A3	0	-	80144239	80147133	0	2	6,341	0,2554	0.576323792958289	0.00231326847207939	0.0294024655334472
chr3	184321340	184322089	EIF4G1	0	+	184321340	184322089	0	1	749	0	-0.582840721218786	0.000473001302676374	0.00886657100296457
chr14	103334201	103334527	EIF5	0	+	103334201	103334527	0	2	60,139	0,188	1.02214400838293	0.00324694211962753	0.0378106931847044
chr13	40933464	40933763	ELF1	0	-	40933464	40933763	0	1	299	0	-1.11249250688072	0.00922951128212211	0.0795847572841272
chrX	130066062	130066111	ELF4	0	-	130066062	130066111	0	1	49	0	-2.15117326647136	8.68514428157475e-07	4.780261174795e-05
chrX	130066509	130066608	ELF4	0	-	130066509	130066608	0	1	99	0	-1.39496430431777	0.00429002846991459	0.0465172667863553
chr22	37372775	37373074	ELFN2	0	-	37372775	37373074	0	1	299	0	-1.01472023777515	0.00935347453434314	0.0801195444029734
chrX	47650011	47650555	ELK1	0	-	47650011	47650555	0	2	16,133	0,412	1.04144646060375	0.0105906652976432	0.0876272149834082
chr1	205620446	205620695	ELK4	0	-	205620446	205620695	0	1	249	0	-1.37591136421787	4.14484268036951e-05	0.0012873895584242
chr20	46366598	46367543	ELMO2	0	-	46366598	46367543	0	1	945	0	-0.858049101585464	0.000583554928527549	0.0104520402035379
chr14	73739556	73739754	ELMSAN1	0	-	73739556	73739754	0	1	198	0	-1.52044084557602	0.0048086535936936	0.050619977784312
chr19	11553285	11553431	ELOF1	0	-	11553285	11553431	0	1	146	0	1.1980796368837	0.000410581898443067	0.00797727147747539
chr3	9986544	9986838	EMC3	0	-	9986544	9986838	0	1	294	0	0.910633670743261	0.000102180708745321	0.00265846016373601
chr15	34084453	34088068	EMC7	0	-	34084453	34088068	0	2	34,16	0,3600	-2.30007978874214	0.000685982681300124	0.011852838161243
chr2	42329768	42330264	EML4	0	+	42329768	42330264	0	1	496	0	-0.751813678631286	0.00109881657185817	0.0171086590569284
chr16	10532445	10532792	EMP2	0	-	10532445	10532792	0	1	347	0	-0.614330857418371	0.0106068193329264	0.0876272149834082
chr11	95128408	95129106	ENDOD1	0	+	95128408	95129106	0	1	698	0	-0.542671147702259	0.00512808707259175	0.053092853465118
chr11	95129357	95129556	ENDOD1	0	+	95129357	95129556	0	1	199	0	-1.34331635717484	0.000474518702611703	0.00887646078352795
chr22	41117345	41117743	EP300	0	+	41117345	41117743	0	1	398	0	-0.929405531947501	0.0004717580633887	0.00885749608673125
chr2	46386157	46386256	EPAS1	0	+	46386157	46386256	0	1	99	0	-1.93421037771945	0.000384793988914422	0.00759852731871576
chr20	36229869	36230017	EPB41L1	0	+	36229869	36230017	0	1	148	0	-1.93296441273789	5.84692073607111e-05	0.00169401665102041
chr17	19282971	19283618	EPN2	0	+	19282971	19283618	0	1	647	0	-0.825075962766877	0.00030669880589991	0.00631102497413133
chr8	143858017	143858116	EPPK1	0	-	143858017	143858116	0	1	99	0	-1.35654154714549	0.00221065836777589	0.0283904976763729
chr8	143870633	143870682	EPPK1	0	-	143870633	143870682	0	1	49	0	-1.87866365085513	0.00887119770780286	0.0772280534293591
chr1	51356656	51356705	EPS15	0	-	51356656	51356705	0	1	49	0	4.70180148154959	1.31377638666712e-05	0.000507246541786104
chr11	727379	727677	EPS8L2	0	+	727379	727677	0	1	298	0	-0.946645963235331	0.00356679756162685	0.0405446140903572
chr17	28859079	28861005	ERAL1	0	+	28859079	28861005	0	3	35,81,575	0,124,1352	-0.775292231815027	0.00135447138898619	0.019956686665388
chr5	66078429	66078528	ERBB2IP	0	+	66078429	66078528	0	1	99	0	-1.14739019579636	0.0124962294886922	0.09770368030278
chr12	1027967	1028265	ERC1	0	+	1027967	1028265	0	1	298	0	-1.19802508137805	0.00357357344286516	0.0405707008798761
chr12	1028565	1083504	ERC1	0	+	1028565	1083504	0	2	8,341	0,54599	-2.25285554907328	2.1285529529223e-10	3.43461452845374e-08
chr19	45409359	45409655	ERCC1	0	-	45409359	45409655	0	1	296	0	-2.32243166046545	2.15904473744515e-05	0.000765339132955057
chr13	102862218	102862766	ERCC5	0	+	102862218	102862766	0	1	548	0	-0.932152286987463	0.000772489950088069	0.0129640852791425
chr10	100151279	100151527	ERLIN1	0	-	100151279	100151527	0	1	248	0	-1.03310065565231	0.00574761541164687	0.0576928048082603
chr12	112022386	112022583	ERP29	0	+	112022386	112022583	0	1	197	0	-0.840449569982104	0.000451056584059326	0.00858857268574792
chr1	157124866	157125213	ETV3	0	-	157124866	157125213	0	1	347	0	-0.757123024191921	0.00454068672127518	0.0483094918618396
chr1	157125710	157125957	ETV3	0	-	157125710	157125957	0	1	247	0	-1.3129765052554	0.000290533163109618	0.00602631674408816
chr3	186048244	186048441	ETV5	0	-	186048244	186048441	0	1	197	0	-1.33879135920015	0.000653194385941082	0.0114835378064283
chr4	5811322	5811570	EVC	0	+	5811322	5811570	0	1	248	0	-1.94429012958529	0.00555359185186795	0.0561185498067103
chr4	5813857	5814155	EVC	0	+	5813857	5814155	0	1	298	0	-1.80239818409088	0.000136454734012131	0.00332560205045984
chr17	76081092	76081488	EXOC7	0	-	76081092	76081488	0	1	396	0	-0.706511212606161	0.00063190175117245	0.0111633921075422
chr17	76082727	76082925	EXOC7	0	-	76082727	76082925	0	1	198	0	-1.20299285980112	0.006995154636075	0.0658701300832273
chr1	231335626	231336275	EXOC8	0	-	231335626	231336275	0	1	649	0	-0.916136930860375	0.000243186530976757	0.00524240678919895
chr1	231336575	231336973	EXOC8	0	-	231336575	231336973	0	1	398	0	-0.906786690970444	0.0021786597216192	0.0280791247253242
chr1	231337074	231337323	EXOC8	0	-	231337074	231337323	0	1	249	0	-1.11605244084188	0.00307520096950926	0.0362144570988275
chr9	130703152	130703959	EXOSC2	0	+	130703152	130703959	0	2	30,266	0,542	-0.636639040047585	0.00412655438163334	0.0450957433570408
chr8	118110090	118110682	EXT1	0	-	118110090	118110682	0	1	592	0	-1.07423660576587	2.77011984072129e-08	2.42325266066576e-06
chr8	118110979	118111226	EXT1	0	-	118110979	118111226	0	1	247	0	-1.51709060495858	0.000386334484449004	0.00760407048304627
chr11	44244196	44244788	EXT2	0	+	44244196	44244788	0	1	592	0	-0.851993851923177	0.000249056960127979	0.00536257245421813
chr8	28717550	28718198	EXTL3	0	+	28717550	28718198	0	1	648	0	-0.749338783702853	0.000664987600571919	0.011611953202658
chr7	148883198	148883247	EZH2	0	-	148883198	148883247	0	1	49	0	1.87357818507961	0.000136354911364108	0.00332560205045984
chr6	158765988	158766086	EZR	0	-	158765988	158766086	0	1	98	0	-1.83463374789503	0.000531629970908219	0.00965758652900951
chr21	44976680	44976973	FAM207A	0	+	44976680	44976973	0	1	293	0	-0.669394070696089	0.00111113017275487	0.0172410841201759
chr10	5748880	5749428	FAM208B	0	+	5748880	5749428	0	1	548	0	-0.841288330696548	0.00250741217968687	0.0313501685366905
chr6	81749107	81749206	FAM46A	0	-	81749107	81749206	0	1	99	0	-1.65961070464794	0.0108913849678018	0.0893892784390129
chr10	124622538	124622587	FAM53B	0	-	124622538	124622587	0	1	49	0	-2.31236957982283	0.0111953158749495	0.0909651782089763
chr20	38947937	38947986	FAM83D	0	+	38947937	38947986	0	1	49	0	Inf	0.000937790687245882	0.0150946789019097
chr20	38951723	38952466	FAM83D	0	+	38951723	38952466	0	1	743	0	-0.688487729287839	5.0252010531281e-05	0.00150019854668612
chr6	5368837	5404593	FARS2	0	+	5368837	5404593	0	2	346,52	0,35705	-0.787867356869214	0.00593297255836422	0.0589146115431871
chr17	82078736	82079034	FASN	0	-	82078736	82079034	0	1	298	0	-1.36089412752358	0.00068056380734618	0.0117716413085495
chr4	186596710	186596958	FAT1	0	-	186596710	186596958	0	1	248	0	-1.02620279360147	0.00798475037328466	0.0718984881946487
chr4	186603242	186603391	FAT1	0	-	186603242	186603391	0	1	149	0	-1.81285704581949	0.00484313350455751	0.0508419411518546
chr4	186617796	186617945	FAT1	0	-	186617796	186617945	0	1	149	0	-1.49149142091701	0.00116414462345147	0.0177893087269698
chr19	39846317	39846366	FBL	0	-	39846317	39846366	0	1	49	0	1.30286512723078	0.00785281423348863	0.070993778343962
chr3	13570932	13570981	FBLN2	0	+	13570932	13570981	0	1	49	0	-1.47196719201915	0.00752412703317047	0.0690800796409408
chr3	13571081	13571626	FBLN2	0	+	13571081	13571626	0	1	545	0	-0.79550235087944	0.000499210877403515	0.00919604330419414
chr7	5500518	5500866	FBXL18	0	-	5500518	5500866	0	1	348	0	-1.36614831503614	0.00140062253942887	0.0203878399871205
chr7	5501116	5501265	FBXL18	0	-	5501116	5501265	0	1	149	0	-1.97290831789957	0.00100146017979986	0.0158864989561564
chr16	30947136	30947434	FBXL19	0	+	30947136	30947434	0	1	298	0	1.04020000961184	0.00192591383400495	0.0257082446025143
chr4	15612397	15625633	FBXL5	0	-	15612397	15625633	0	2	18,382	0,12855	-0.930407007049966	0.0016620003521418	0.0230616876448917
chr19	39025251	39025497	FBXO27	0	-	39025251	39025497	0	1	246	0	-1.08929676779712	0.0067393576336506	0.0643011518885184
chr11	33774426	33774525	FBXO3	0	-	33774426	33774525	0	1	99	0	1.6668020203214	0.00618694875285002	0.0607057957424155
chr16	87329916	87330015	FBXO31	0	-	87329916	87330015	0	1	99	0	-1.39899324552745	0.00715006173118398	0.0666773123863174
chr16	87330562	87331256	FBXO31	0	-	87330562	87331256	0	1	694	0	-1.16370672669372	5.68648232076474e-08	4.40046247283794e-06
chr5	148383985	148394808	FBXO38	0	+	148383985	148394808	0	2	55,95	0,10729	1.22400193006913	0.00931542450446346	0.0799197184552034
chr2	73257822	73257921	FBXO41	0	-	73257822	73257921	0	1	99	0	-3.70692426929969	0.000129132499251889	0.00317708056583317
chr1	155320467	155320616	FDPS	0	+	155320467	155320616	0	1	149	0	-0.996295620808828	0.00357688647088868	0.0405828698088046
chr19	4793463	4793662	FEM1A	0	+	4793463	4793662	0	1	199	0	-1.8819838087756	4.0882429605395e-08	3.33468033916438e-06
chr15	68278650	68290337	FEM1B	0	+	68278650	68290337	0	2	16,731	0,10957	-0.833668664455034	2.2025155068414e-05	0.000775936785951052
chr15	68290487	68290686	FEM1B	0	+	68290487	68290686	0	1	199	0	-0.98655529229253	0.00825332705134244	0.0735391426583623
chr5	115525233	115525531	FEM1C	0	-	115525233	115525531	0	1	298	0	-1.07092647539951	0.0053859818447681	0.0549151797551018
chr11	61795747	61796245	FEN1	0	+	61795747	61796245	0	1	498	0	-0.662023419983924	2.47256446385915e-07	1.59213101002399e-05
chr11	61796345	61796444	FEN1	0	+	61796345	61796444	0	1	99	0	-0.708465504833796	0.0092042914036134	0.0794429498268024
chr2	36597891	36598139	FEZ2	0	-	36597891	36598139	0	1	248	0	1.08003393963596	0.00544597748154564	0.0553213822734249
chr3	14945217	14947094	FGD5-AS1	0	-	14945217	14947094	0	2	938,8	0,1870	-0.762282666447779	2.3798864379994e-09	2.76249894995469e-07
chr9	113165620	113166117	FKBP15	0	-	113165620	113166117	0	1	497	0	-1.03838540700771	0.00322021304829205	0.0376203986312726
chr9	113207235	113221211	FKBP15	0	-	113207235	113221211	0	3	62,116,21	0,4242,13956	1.57217019046126	0.000228074888369758	0.00494016755813347
chr1	154988517	154988862	FLAD1	0	+	154988517	154988862	0	1	345	0	-0.82068891023873	3.01461226004765e-08	2.61000900565927e-06
chrX	154364305	154364606	FLNA	0	-	154364305	154364606	0	2	68,81	0,221	-2.20517084643551	0.00587492394681249	0.0585487742591528
chr3	58170862	58171110	FLNB	0	+	58170862	58171110	0	1	248	0	-1.34465791696089	0.000678979620143369	0.0117655147957475
chr13	48976012	48976111	FNDC3A	0	+	48976012	48976111	0	1	99	0	1.975048574781	0.0054097905138594	0.0550649165963834
chr3	172397260	172397359	FNDC3B	0	+	172397260	172397359	0	1	99	0	-1.9703195329626	0.00047202803864014	0.00885749608673125
chr8	43056299	43059142	FNTA	0	+	43056299	43059142	0	2	248,51	0,2793	0.683097084486134	0.0108364620625657	0.0891939341040636
chr11	72195625	72195674	FOLR1	0	+	72195625	72195674	0	1	49	0	-1.52428123177371	5.70883644713246e-10	8.00276499857415e-08
chr14	37591242	37591688	FOXA1	0	-	37591242	37591688	0	1	446	0	-1.03484215558885	0.000278400942299632	0.00584158083796261
chr14	37591739	37592583	FOXA1	0	-	37591739	37592583	0	1	844	0	-0.623980574693538	0.00836778302502609	0.0742036312522882
chr6	1610846	1611095	FOXC1	0	+	1610846	1611095	0	1	249	0	-1.5779778897744	1.21054485319245e-13	3.92469315565219e-11
chr16	86567745	86567893	FOXC2	0	+	86567745	86567893	0	1	148	0	-1.29221048516	0.00715083613067309	0.0666773123863174
chr7	4762351	4763150	FOXK1	0	+	4762351	4763150	0	1	799	0	-0.954554576874648	9.31133696668868e-07	5.09394833210872e-05
chr7	4763201	4763699	FOXK1	0	+	4763201	4763699	0	1	498	0	-1.67623349788462	2.34272674065323e-06	0.000113428063689168
chr7	4766548	4766747	FOXK1	0	+	4766548	4766747	0	1	199	0	1.59305546692523	0.000591005215280563	0.0105645828611061
chr7	4766798	4767546	FOXK1	0	+	4766798	4767546	0	1	748	0	0.511660596473889	0.00931690554776532	0.0799197184552034
chr17	82602572	82602621	FOXK2	0	+	82602572	82602621	0	1	49	0	-2.64073384668762	0.00336447586847405	0.0387556800421935
chr12	2872233	2874261	FOXM1	0	-	2872233	2874261	0	2	15,285	0,1744	-0.757104917241904	0.0104408216320369	0.0868453826885276
chr6	41600335	41600384	FOXP4	0	+	41600335	41600384	0	1	49	0	-3.3015555204788	0.000318836023480715	0.00651634617741399
chr11	65411452	65412241	FRMD8	0	+	65411452	65412241	0	1	789	0	0.592935607406316	0.0023138123141795	0.0294024655334472
chr12	69574180	69574924	FRS2	0	+	69574180	69574924	0	1	744	0	-0.805197632994921	0.000532063053587527	0.00965758652900951
chr7	5593055	5593203	FSCN1	0	+	5593055	5593203	0	1	148	0	-1.51722516264474	0.000385441270799682	0.00760301800832314
chr7	5593404	5603291	FSCN1	0	+	5593404	5603291	0	2	365,35	0,9853	-1.25054335793251	0.000146880673841979	0.00352747379566387
chr11	61964874	61965018	FTH1	0	-	61964874	61965018	0	2	18,32	0,113	-3.34498832971813	9.74586634089827e-06	0.000393927352150875
chr11	61965068	61965422	FTH1	0	-	61965068	61965422	0	2	45,54	0,301	-3.12870832080218	1.09307777313714e-09	1.42398937524944e-07
chr16	53826018	53826117	FTO	0	+	53826018	53826117	0	1	99	0	-2.17664807499062	0.00199331873648373	0.0263467267739032
chr16	53826168	53844179	FTO	0	+	53826168	53844179	0	2	324,25	0,17987	-2.07074425091827	6.69207625988487e-07	3.7633576681365e-05
chrX	48485916	48486064	FTSJ1	0	+	48485916	48486064	0	1	148	0	-1.58436290074583	0.00845754069817918	0.0748408365171857
chrX	44524077	44524272	FUNDC1	0	-	44524077	44524272	0	1	195	0	-0.805242755660853	0.0112207639001836	0.0910329716418119
chr3	45968104	45968452	FYCO1	0	-	45968104	45968452	0	1	348	0	-1.57613575811075	5.83400254205988e-07	3.3643986634274e-05
chr19	3506347	3523026	FZR1	0	+	3506347	3523026	0	2	128,71	0,16609	1.17925825211903	0.00936109304666277	0.0801468902548319
chr4	75644649	75645390	G3BP2	0	-	75644649	75645390	0	1	741	0	-0.921123691494022	2.01657475707439e-06	0.00010031905412391
chr4	75645440	75645687	G3BP2	0	-	75645440	75645687	0	1	247	0	-1.06508177511099	0.000333912542243409	0.00675585286585882
chr17	80119732	80119830	GAA	0	+	80119732	80119830	0	1	98	0	-0.962920247155173	0.00170005542649227	0.0234426040410256
chr11	78218533	78218881	GAB2	0	-	78218533	78218881	0	1	348	0	-1.24854268732552	0.00172226491944102	0.0236084581084314
chr1	67685374	67685522	GADD45A	0	+	67685374	67685522	0	1	148	0	0.825276513367466	0.00272875296356466	0.0331848614266145
chr1	67687698	67687993	GADD45A	0	+	67687698	67687993	0	1	295	0	-0.693370533041275	0.000149745285089314	0.00358675611428214
chr12	51353092	51353141	GALNT6	0	-	51353092	51353141	0	1	49	0	-1.19080937226244	0.00789427077085703	0.0712964863434809
chr12	51353986	51354432	GALNT6	0	-	51353986	51354432	0	1	446	0	-0.554032516413051	0.00913880086451283	0.0790661280719533
chr12	51379358	51379705	GALNT6	0	-	51379358	51379705	0	1	347	0	-0.694601498747156	0.00049102291834418	0.0090914550157223
chr4	173322384	173322433	GALNT7	0	+	173322384	173322433	0	1	49	0	-2.63852009948663	0.0108757264980642	0.0893462430650088
chr9	86946247	86946395	GAS1	0	-	86946247	86946395	0	1	148	0	-1.06652952988575	0.00352632920958641	0.0402566872897857
chr9	35737064	35737360	GBA2	0	-	35737064	35737360	0	1	296	0	-0.734013758224164	0.00252229506660793	0.0314557293843914
chr9	35744699	35748931	GBA2	0	-	35744699	35748931	0	2	8,586	0,3647	-0.513702791558138	0.00719607172390691	0.0669611853938881
chr7	127582022	127582320	GCC1	0	-	127582022	127582320	0	1	298	0	-1.01212979439586	0.00135423574923923	0.019956686665388
chr7	127582420	127582768	GCC1	0	-	127582420	127582768	0	1	348	0	-1.05820302095216	0.000866288006867973	0.0141704997546208
chr16	19503136	19503235	GDE1	0	-	19503136	19503235	0	1	99	0	-1.89089839616747	8.16908246520206e-05	0.00222036632867751
chr16	19503336	19507690	GDE1	0	-	19503336	19507690	0	3	282,212,4	0,1545,4351	-1.2831170735812	2.58881450846952e-08	2.28674405460323e-06
chr19	18386208	18386257	GDF15	0	+	18386208	18386257	0	1	49	0	2.17223006971112	0.000124208224263677	0.00310183612710546
chr17	745419	745617	GEMIN4	0	-	745419	745617	0	1	198	0	-1.00782836940317	0.0115042234128331	0.0926271576521041
chr17	746765	746814	GEMIN4	0	-	746765	746814	0	1	49	0	-1.24472286412959	0.0102390959548089	0.0856395148035469
chr17	747164	747363	GEMIN4	0	-	747164	747363	0	1	199	0	-1.99030738809091	2.12316540600389e-12	5.33976099609979e-10
chr5	180353217	180353315	GFPT2	0	-	180353217	180353315	0	1	98	0	1.62453027040956	0.00114150093136112	0.0175188532584671
chr17	75237336	75237781	GGA3	0	-	75237336	75237781	0	1	445	0	-0.752273876185816	0.00987323168335507	0.083505128128068
chr2	232857982	232858131	GIGYF2	0	+	232857982	232858131	0	1	149	0	-2.22074950223515	0.00273913375305992	0.033266421194104
chr1	34785484	34785876	GJB3	0	+	34785484	34785876	0	1	392	0	-1.17033198870557	0.000127197553116456	0.0031385075665356
chr17	44804423	44805369	GJC1	0	-	44804423	44805369	0	1	946	0	-1.0313963616073	1.37047371320893e-06	7.11075587357805e-05
chrX	101397889	101397938	GLA	0	-	101397889	101397938	0	1	49	0	-1.98398847684595	0.00250863674672324	0.0313501685366905
chr15	69255978	69256177	GLCE	0	+	69255978	69256177	0	1	199	0	-1.56750786907974	0.00122571390771885	0.0185269010358706
chr14	95535376	95544279	GLRX5	0	+	95535376	95544279	0	2	9,333	0,8571	-0.941938744537051	4.72425067379777e-05	0.00143294357120821
chr10	87094473	87094920	GLUD1	0	-	87094473	87094920	0	1	447	0	0.926182626023579	0.00733390763569609	0.0677732311361637
chr6	24774931	24775174	GMNN	0	+	24774931	24775174	0	1	243	0	1.25949768455981	0.000289537162018432	0.00601254464430018
chr7	2730304	2730403	GNA12	0	-	2730304	2730403	0	1	99	0	-1.55256031719778	0.00563218105500035	0.0567859323741349
chr7	2730803	2731352	GNA12	0	-	2730803	2731352	0	1	549	0	-0.759698788196829	0.00206783156238014	0.0269966070162794
chr9	111661619	111666815	GNG10	0	+	111661619	111666815	0	2	97,1	0,5196	1.87905379961089	0.00123345846930682	0.018581918437777
chr3	52686169	52687351	GNL3	0	+	52686169	52687351	0	3	34,59,106	0,600,1077	0.552414866439673	0.0127979610604539	0.0994189098595878
chr12	64759297	64759396	GNS	0	-	64759297	64759396	0	1	99	0	1.22697612388052	0.0117697150944592	0.0939985075907672
chr12	132771405	132771654	GOLGA3	0	-	132771405	132771654	0	1	249	0	0.992947816285422	0.00228715749985597	0.0291866441207836
chr12	132772853	132774164	GOLGA3	0	-	132772853	132774164	0	2	442,8	0,1304	0.839615513870405	0.00839430292580247	0.0744023677828835
chr12	21515826	21515974	GOLT1B	0	+	21515826	21515974	0	1	148	0	1.23681085571576	0.000231257562375612	0.00499715028579664
chr1	155752473	155753235	GON4L	0	-	155752473	155753235	0	2	118,32	0,731	-1.49820123087934	0.00884154146790322	0.0771207287576067
chr10	99397216	99397611	GOT1	0	-	99397216	99397611	0	1	395	0	-0.62056939218701	0.00634304431108442	0.0617678103253645
chr8	41598350	41598846	GPAT4	0	+	41598350	41598846	0	1	496	0	-0.976560397933316	2.21012775769415e-05	0.000777106668666518
chr1	156594651	156594895	GPATCH4	0	-	156594651	156594895	0	1	244	0	-0.936440316083416	0.00729546705495124	0.0675045055856193
chr17	44398269	44398966	GPATCH8	0	-	44398269	44398966	0	1	697	0	-1.33540480179751	1.01110049245206e-06	5.40088723224833e-05
chr17	44400213	44400511	GPATCH8	0	-	44400213	44400511	0	1	298	0	-1.4912643222037	0.00162287833765306	0.0226228490671453
chr2	240466086	240466534	GPC1	0	+	240466086	240466534	0	1	448	0	-0.532852990124619	0.00285800828330793	0.034250704165546
chr2	240466983	240467032	GPC1	0	+	240466983	240467032	0	1	49	0	-1.29706023906681	0.0116873765020967	0.093643811371667
chr3	32106660	32106758	GPD1L	0	+	32106660	32106758	0	1	98	0	1.48854039774888	0.0114820986887346	0.0924901437080096
chr7	1092871	1092970	GPER1	0	+	1092871	1092970	0	1	99	0	-2.57654758066868	0.00129987070678125	0.0193172993831548
chr9	130137073	130137522	GPR107	0	+	130137073	130137522	0	1	449	0	0.815647428144994	6.50004594875643e-05	0.00185067345974971
chr19	6730260	6731010	GPR108	0	-	6730260	6731010	0	2	125,24	0,727	1.1775512391754	0.00911485454914615	0.0789911449808336
chr12	12891563	12909074	GPRC5A	0	+	12891563	12909074	0	2	102,832	0,16680	-0.678657011636591	1.33188364500474e-06	6.9303876562488e-05
chr12	12912084	12912732	GPRC5A	0	+	12912084	12912732	0	2	59,286	0,363	-0.624128407992077	3.9047459536265e-05	0.00123058661876012
chr5	176598129	176598178	GPRIN1	0	-	176598129	176598178	0	1	49	0	-2.14820492600621	0.010048343471566	0.0845124958583918
chr19	35023521	35026320	GRAMD1A	0	+	35023521	35026320	0	2	27,272	0,2528	-0.995509658709939	0.000117587038926811	0.00297799454669468
chr7	50592651	50592999	GRB10	0	-	50592651	50592999	0	1	348	0	-0.699867804907193	0.000127218055767458	0.0031385075665356
chr8	143990107	143990205	GRINA	0	+	143990107	143990205	0	1	98	0	1.49258104328727	9.71638347802166e-05	0.00254991698579734
chr8	143992825	143993120	GRINA	0	+	143992825	143993120	0	1	295	0	-1.10940576848962	7.74347085447032e-06	0.000323084724038591
chr17	44352519	44352906	GRN	0	+	44352519	44352906	0	2	53,246	0,142	-1.01541618550662	0.000488574300019641	0.00906465514831523
chr17	3725800	3726349	GSG2	0	+	3725800	3726349	0	1	549	0	-1.46731541375048	2.03482770342898e-05	0.000729636832746377
chr1	88853087	88853335	GTF2B	0	-	88853087	88853335	0	1	248	0	-1.16991311773811	0.00198697952401298	0.026323682229126
chr3	120742761	120750985	GTF2E1	0	+	120742761	120750985	0	2	34,463	0,7762	-0.638838708146198	0.00594295068213769	0.0589670964121366
chr19	6380157	6380354	GTF2F1	0	-	6380157	6380354	0	1	197	0	-0.981130106304482	0.00438794752985526	0.0472911000239212
chr19	6392986	6393182	GTF2F1	0	-	6392986	6393182	0	1	196	0	0.963800294310198	0.00545026209276508	0.0553213822734249
chr16	27549732	27549831	GTF3C1	0	-	27549732	27549831	0	1	99	0	2.32333779082051	0.000413109537893627	0.00801777868400622
chr9	132678997	132679096	GTF3C4	0	+	132678997	132679096	0	1	99	0	-1.01343988095728	0.000519744113806039	0.00952583645020217
chr9	132679344	132679492	GTF3C4	0	+	132679344	132679492	0	1	148	0	-1.04525799679457	0.00988627270552756	0.0835197633363555
chr22	38716049	38716812	GTPBP1	0	+	38716049	38716812	0	2	39,161	0,603	-0.839918787245471	0.00191308588883002	0.0256104145415472
chr6	43621072	43621760	GTPBP2	0	-	43621072	43621760	0	1	688	0	-0.879275916638966	0.000541909177491577	0.00981289138601748
chr22	24540523	24540821	GUCD1	0	-	24540523	24540821	0	1	298	0	-0.650621843401277	0.0060507025714692	0.0597742073999805
chr22	24542320	24543908	GUCD1	0	-	24542320	24543908	0	2	781,67	0,1522	-0.501088040418549	0.00337636960395392	0.0388432660663263
chr1	228140250	228146026	GUK1	0	+	228140250	228146026	0	5	114,165,50,114,1	0,874,4453,5261,5776	0.874126569594131	0.00665316410759845	0.0639127297933118
chr1	228148807	228148905	GUK1	0	+	228148807	228148905	0	1	98	0	-1.01972817469406	0.0070767571453081	0.0663968489053052
chr3	129315257	129315597	H1FX	0	-	129315257	129315597	0	1	340	0	-1.10630204262304	0.00010279957151541	0.00267072401865286
chr3	129315645	129315694	H1FX	0	-	129315645	129315694	0	1	49	0	-1.40461417764108	0.00275633395382665	0.0333423397300895
chr5	135388953	135399789	H2AFY	0	-	135388953	135399789	0	3	174,177,41	0,10109,10796	0.783605413090192	0.00316262897243954	0.0370672397624176
chr1	226064465	226065690	H3F3A	0	+	226064465	226065690	0	2	15,35	0,1191	1.6618931542518	1.38475316512132e-06	7.16431723257623e-05
chr17	75779069	75779787	H3F3B	0	-	75779069	75779787	0	2	116,131	0,588	0.655445082628794	0.0106056821730346	0.0876272149834082
chr5	140698533	140699222	HARS2	0	+	140698533	140699222	0	1	689	0	-0.708979501890867	0.000430396508528522	0.00826470835252861
chrX	153447714	153447862	HAUS7	0	-	153447714	153447862	0	1	148	0	-1.1659119462769	0.00348517943109864	0.0398419375873321
chrX	153955038	153955436	HCFC1	0	-	153955038	153955436	0	1	398	0	-1.13107240471806	0.000511470539089016	0.00940274976834913
chr16	3022669	3022814	HCFC1R1	0	-	3022669	3022814	0	1	145	0	-0.766849592113273	0.00950724154048294	0.0810914412694607
chrX	48822956	48823405	HDAC6	0	+	48822956	48823405	0	1	449	0	-1.42047277688054	1.10657797752965e-05	0.000435606826458845
chr12	47783255	47784138	HDAC7	0	-	47783255	47784138	0	2	632,60	0,824	0.633072608791232	3.88582027256968e-06	0.000177598244683322
chr2	241248027	241248076	HDLBP	0	-	241248027	241248076	0	1	49	0	-5.26107422291143	0.000155721312090142	0.00368120302784373
chr2	241266906	241267676	HDLBP	0	-	241266906	241267676	0	2	1,99	0,672	-1.25255013988474	0.0110089928706832	0.0899597666526767
chr6	139166474	139166871	HECA	0	+	139166474	139166871	0	1	397	0	-0.990745487353992	0.00331426591208267	0.0382991238902316
chr3	124970039	124973763	HEG1	0	-	124970039	124973763	0	2	763,33	0,3692	-0.563663300156905	0.00167746851479354	0.0232051947027359
chr3	125013557	125019275	HEG1	0	-	125013557	125019275	0	2	434,14	0,5705	-0.915536257907544	0.00242306935605306	0.0305124755906877
chr5	180830541	180830737	HEIH	0	-	180830541	180830737	0	1	196	0	-1.0428079854025	0.00265793829126323	0.0326394539248737
chr20	63564253	63564351	HELZ2	0	-	63564253	63564351	0	1	98	0	-2.41645958495215	0.000189849115326944	0.00427585544818446
chr20	63564402	63564501	HELZ2	0	-	63564402	63564501	0	1	99	0	-4.01455142963535	3.30501834005575e-08	2.80973108458824e-06
chr20	63564801	63564900	HELZ2	0	-	63564801	63564900	0	1	99	0	-1.81193553676034	0.00117610280022388	0.0179568882853743
chr20	63565151	63565499	HELZ2	0	-	63565151	63565499	0	1	348	0	-1.23783486147984	0.00251394787382835	0.0313948745512302
chr20	63565550	63565599	HELZ2	0	-	63565550	63565599	0	1	49	0	-2.41771466388498	0.00206488691624659	0.0269776134771957
chr15	63774972	63833898	HERC1	0	-	63774972	63833898	0	2	678,72	0,58855	-0.989169349549979	0.00113831450939486	0.0175188532584671
chr7	35694200	35694595	HERPUD2	0	-	35694200	35694595	0	1	395	0	-0.700862984794525	0.00752678358358605	0.0690800796409408
chr5	74685205	74685502	HEXB	0	+	74685205	74685502	0	1	297	0	0.866363509766784	0.00782342238186485	0.0708332662454044
chr17	45148463	45149360	HEXIM1	0	+	45148463	45149360	0	1	897	0	-0.584676551498083	9.21063550878274e-05	0.00243802994937079
chr17	45169696	45169844	HEXIM2	0	+	45169696	45169844	0	1	148	0	-2.1619729340181	5.37597015625812e-05	0.00158032577255718
chr8	144139405	144140198	HGH1	0	+	144139405	144140198	0	1	793	0	-0.527220383911855	0.000142077111327034	0.00342118661158235
chr7	27526089	27531257	HIBADH	0	-	27526089	27531257	0	2	284,66	0,5103	-1.0935315943129	0.00138535281420469	0.0202277858814436
chr14	61695501	61695800	HIF1A	0	+	61695501	61695800	0	1	299	0	0.846790570462092	0.00012529934393709	0.00310811030138743
chr9	35813006	35813102	HINT2	0	-	35813006	35813102	0	1	96	0	-1.74889874002984	0.00133601535865915	0.0197490335629387
chr6	125956814	125957112	HINT3	0	+	125956814	125957112	0	1	298	0	1.47350464535366	8.65015682089584e-05	0.00232399168713326
chr1	113929523	113941316	HIPK1	0	+	113929523	113941316	0	2	10,935	0,10859	-0.830602179195046	2.265676586076e-05	0.000786127183077356
chr11	33286449	33286697	HIPK3	0	+	33286449	33286697	0	1	248	0	-1.90801019710091	0.00047085372305094	0.00885749608673125
chr6	27133436	27133485	HIST1H2AG	0	+	27133436	27133485	0	1	49	0	2.5839739364496	0.00931542865701438	0.0799197184552034
chr6	27824125	27824174	HIST1H4J	0	+	27824125	27824174	0	1	49	0	2.68075162628804	4.59894565037697e-05	0.00139962534179876
chr6	27831478	27831527	HIST1H4K	0	-	27831478	27831527	0	1	49	0	2.06439499368208	0.000203022128824803	0.0044954966271714
chr6	142760099	142760148	HIVEP2	0	-	142760099	142760148	0	1	49	0	5.46614027335899	0.000868893824879077	0.0142002972751898
chr19	3575616	3576265	HMG20B	0	+	3575616	3576265	0	2	45,5	0,645	-2.40403748731781	0.00015624398343578	0.0036887432230184
chr5	43291170	43291219	HMGCS1	0	-	43291170	43291219	0	1	49	0	-1.00026873345219	0.00846030441521312	0.0748408365171857
chr5	43298592	43298891	HMGCS1	0	-	43298592	43298891	0	1	299	0	-0.638574519495214	0.000608651020751695	0.0108478864997753
chr21	39345266	39349073	HMGN1	0	-	39345266	39349073	0	5	9,48,30,33,171	0,3026,3156,3279,3637	0.902415625900558	7.93769379482888e-05	0.0021811192600419
chr1	26472411	26472558	HMGN2	0	+	26472411	26472558	0	1	147	0	1.50396828742246	1.68316227326206e-06	8.46630623450814e-05
chr6	79201539	79201686	HMGN3	0	-	79201539	79201686	0	1	147	0	2.1026131686472	0.000672951681004439	0.0117058684338409
chr6	26545658	26545952	HMGN4	0	+	26545658	26545952	0	1	294	0	-1.20630140517675	2.23862992045647e-05	0.000782109042272652
chr5	150052896	150053044	HMGXB3	0	+	150052896	150053044	0	1	148	0	-1.3401082067836	0.00851880897377493	0.0753014414770147
chr22	35264093	35265236	HMGXB4	0	+	35264093	35265236	0	2	4,589	0,555	-1.32297053856643	3.25112585759275e-06	0.000151340326553444
chr5	137753757	137754152	HNRNPA0	0	-	137753757	137754152	0	1	395	0	-1.09555573852985	7.51831861391176e-22	7.56342852559523e-19
chr19	41262575	41265132	HNRNPUL1	0	+	41262575	41265132	0	3	8,477,11	0,1747,2547	0.975189908197621	1.80065281330439e-05	0.000652124422866316
chr3	149172202	149172251	HPS3	0	+	149172202	149172251	0	1	49	0	3.04180977847366	0.00967323320772482	0.0820943788785593
chr22	26464045	26464343	HPS4	0	-	26464045	26464343	0	1	298	0	-0.989476956148671	0.0111452391362261	0.090710191413981
chr10	102067692	102067890	HPS6	0	+	102067692	102067890	0	1	198	0	-0.900283839425109	0.0039408285585917	0.043618901918691
chr8	22125666	22127218	HR	0	-	22125666	22127218	0	2	67,182	0,1371	-1.57118665118408	0.000918601515876443	0.0148719835013353
chr22	28742154	28744636	HSCB	0	+	28742154	28744636	0	3	178,97,22	0,1728,2461	0.791931185646891	0.00577778534353183	0.0578328188114629
chr14	102082219	102083056	HSP90AA1	0	-	102082219	102083056	0	2	226,23	0,815	-0.880820199842277	0.00580637037982333	0.0580157428249745
chr6	44252253	44253229	HSP90AB1	0	+	44252253	44253229	0	2	15,185	0,792	-1.41751086878209	0.0061919375268523	0.0607057957424155
chr9	125236287	125238166	HSPA5	0	-	125236287	125238166	0	2	868,26	0,1854	-0.617488702547198	0.00494652934450052	0.0515966321257001
chr9	125239007	125239205	HSPA5	0	-	125239007	125239205	0	1	198	0	-0.98029541686333	0.0110985186667617	0.0904871571444038
chr11	123057541	123057836	HSPA8	0	-	123057541	123057836	0	1	295	0	-0.616133282305733	0.0031946675258004	0.0373701805925023
chr11	123059541	123059935	HSPA8	0	-	123059541	123059935	0	1	394	0	-1.01029784299814	1.53166496797834e-06	7.834855717557e-05
chr1	16015075	16015224	HSPB7	0	-	16015075	16015224	0	1	149	0	-1.42675090181326	0.00362797635650291	0.0409317108184142
chr11	20383139	20383188	HTATIP2	0	+	20383139	20383188	0	1	49	0	-1.83997664684163	0.0045866267076195	0.0486838431544982
chr2	74533007	74533106	HTRA2	0	+	74533007	74533106	0	1	99	0	-1.23197741565479	0.0104625226173556	0.0869733554784517
chrX	53547869	53549002	HUWE1	0	-	53547869	53549002	0	2	405,44	0,1090	-1.20026354352504	9.712620372341e-08	7.03504518809403e-06
chr3	50300089	50300488	HYAL1	0	-	50300089	50300488	0	1	399	0	-1.4806591203647	7.89353387667618e-13	2.24996391057249e-10
chr3	50302205	50302904	HYAL1	0	-	50302205	50302904	0	1	699	0	-0.547422580856211	1.96222394296504e-05	0.000706400619467414
chr3	50319763	50321479	HYAL2	0	-	50319763	50321479	0	2	773,114	0,1603	-0.638776122182285	2.74365683151845e-05	0.000913274593844412
chr3	50294924	50295371	HYAL3	0	-	50294924	50295371	0	1	447	0	-1.30693948878599	3.99574796686617e-05	0.00124965464911939
chr19	10274828	10275027	ICAM1	0	+	10274828	10275027	0	1	199	0	-1.63528352471437	2.34403250285794e-11	4.99361653667666e-09
chr19	10284882	10284931	ICAM1	0	+	10284882	10284931	0	1	49	0	-1.97158398349827	9.98774570610028e-05	0.00260978498190568
chr19	10294511	10294609	ICAM5	0	+	10294511	10294609	0	1	98	0	-1.76428451059762	0.00135297702480895	0.019956686665388
chr5	5462791	5462940	ICE1	0	+	5462791	5462940	0	1	149	0	-1.1287272097199	0.00620561301776785	0.0608069483364395
chr5	5464591	5464840	ICE1	0	+	5464591	5464840	0	1	249	0	-1.13434424241604	0.00112706785832079	0.0173989299049214
chr1	23558128	23558375	ID3	0	-	23558128	23558375	0	1	247	0	0.830683729910529	0.00188939605178584	0.0253618856232305
chr9	129178113	129178261	IER5L	0	-	129178113	129178261	0	1	148	0	-0.882112948450196	0.000899711711230863	0.0146116409569224
chr10	89306281	89306480	IFIT2	0	+	89306281	89306480	0	1	199	0	-0.989365909568643	0.00213460685265896	0.0276491136537543
chr10	89307230	89307578	IFIT2	0	+	89307230	89307578	0	1	348	0	1.3976602695076	5.14588757415461e-10	7.38593166596989e-08
chr10	89340072	89340221	IFIT3	0	+	89340072	89340221	0	1	149	0	-0.91865660972994	0.00198548478397592	0.026323682229126
chr11	313991	314326	IFITM1	0	+	313991	314326	0	1	335	0	1.13842333271316	1.28467656476386e-10	2.15397437358741e-08
chr11	308156	308399	IFITM2	0	+	308156	308399	0	1	243	0	0.707732794376729	0.00384913667320718	0.0427608385757274
chr21	33230043	33230092	IFNAR2	0	+	33230043	33230092	0	1	49	0	2.27708735135877	0.010673064374754	0.0879289580063903
chrX	70134525	70146634	IGBP1	0	+	70134525	70146634	0	2	292,2	0,12108	-0.946741008516959	0.00407630704769307	0.0446544271141114
chr15	98899579	98908791	IGF1R	0	+	98899579	98908791	0	2	43,107	0,9106	1.50952356631951	0.00141295076175718	0.0205137013243352
chr15	98963682	98963731	IGF1R	0	+	98963682	98963731	0	1	49	0	-2.29879708592158	0.00116413578369004	0.0177893087269698
chr17	48997761	48997909	IGF2BP1	0	+	48997761	48997909	0	1	148	0	1.19009901643932	0.0100922124221232	0.0848420531753977
chr4	57040857	57110385	IGFBP7	0	-	57040857	57110385	0	2	77,509	0,69020	0.562802248491211	0.0108726932918396	0.0893462430650088
chr1	116614069	116616171	IGSF3	0	-	116614069	116616171	0	2	107,92	0,2011	-1.52846234029808	0.000129738415698044	0.00318333771200565
chr1	160093102	160093250	IGSF8	0	-	160093102	160093250	0	1	148	0	-0.989800220317708	8.13373445319262e-06	0.000338026418884576
chr22	17108828	17109375	IL17RA	0	+	17108828	17109375	0	1	547	0	-1.10414395079832	0.00464909017160388	0.049231418027721
chr11	112143550	112143799	IL18	0	-	112143550	112143799	0	1	249	0	-0.984933103570464	0.0103541836697879	0.0862435868870833
chr19	14052216	14052905	IL27RA	0	+	14052216	14052905	0	1	689	0	-1.16830327048314	1.12275910982866e-08	1.11708362421854e-06
chr19	10653431	10653529	ILF3-AS1	0	-	10653431	10653529	0	1	98	0	1.59406504191623	0.0123032521143931	0.0966958720865582
chr11	6610527	6610725	ILK	0	+	6610527	6610725	0	1	198	0	-0.977065611425035	0.00801037637406898	0.0720933873666209
chr2	86144227	86144620	IMMT	0	-	86144227	86144620	0	1	393	0	-0.869603785536244	0.00930080727325738	0.0799197184552034
chr18	12028992	12030539	IMPA2	0	+	12028992	12030539	0	2	2,197	0,1351	1.08282171703508	0.000941528984342049	0.0151368438276141
chr14	104714338	104714834	INF2	0	+	104714338	104714834	0	1	496	0	1.08636340856606	9.54848245869748e-06	0.00038942324405877
chr7	155308348	155308645	INSIG1	0	+	155308348	155308645	0	1	297	0	-1.3608217855896	1.41718849958231e-07	9.87017282709095e-06
chr8	19817457	19818312	INTS10	0	+	19817457	19818312	0	2	210,38	0,818	1.19422274211564	0.00286466010434959	0.0342850397683822
chr3	48688250	48688595	IP6K2	0	-	48688250	48688595	0	1	345	0	-0.889404262609945	0.00867257183842156	0.0762564562264492
chr13	97976711	97982575	IPO5	0	+	97976711	97982575	0	2	76,73	0,5792	1.94563585605626	3.47536253367184e-11	6.76911245189506e-09
chr11	9445132	9445530	IPO7	0	+	9445132	9445530	0	1	398	0	-0.826646828243485	0.00084160331439183	0.0138795562996423
chr3	12935881	12936080	IQSEC1	0	-	12935881	12936080	0	1	199	0	-1.61745573483663	0.0125496682750286	0.0979563886482721
chrX	154011448	154011745	IRAK1	0	-	154011448	154011745	0	1	297	0	-1.42153064564843	0.00324626209549359	0.0378106931847044
chr19	45885431	45885973	IRF2BP1	0	-	45885431	45885973	0	1	542	0	-0.585709842798789	0.00258257228868606	0.0320529259791138
chr1	234609079	234609277	IRF2BP2	0	-	234609079	234609277	0	1	198	0	-1.38254520227842	0.000748934849795884	0.0126744974393494
chr14	77025681	77026621	IRF2BPL	0	-	77025681	77026621	0	1	940	0	-1.12572338522951	1.9424314870726e-10	3.19759539708279e-08
chr14	77027710	77027907	IRF2BPL	0	-	77027710	77027907	0	1	197	0	-1.40906158981485	0.000354111533715776	0.00711681648448976
chr19	49664748	49665826	IRF3	0	-	49664748	49665826	0	2	99,343	0,736	0.729678183560211	0.0090556029793068	0.0786092323822088
chr13	109784269	109784468	IRS2	0	-	109784269	109784468	0	1	199	0	-2.09347647611952	1.55009177307722e-08	1.4805119185803e-06
chr13	109785368	109785417	IRS2	0	-	109785368	109785417	0	1	49	0	-2.29453701734577	0.00426908865045773	0.046345717795257
chr13	109785618	109785767	IRS2	0	-	109785618	109785767	0	1	149	0	-2.19313183919393	2.8991090368831e-06	0.000136877618547965
chr16	54284627	54285314	IRX3	0	-	54284627	54285314	0	1	687	0	-0.956315060813181	5.96320131693706e-08	4.55618774038381e-06
chr1	1014064	1014160	ISG15	0	+	1014064	1014160	0	1	96	0	-1.15555254918763	3.53552827669086e-05	0.00114323832204139
chr1	156726915	156727657	ISG20L2	0	-	156726915	156727657	0	1	742	0	-0.775230020053644	5.5220805507762e-08	4.31007907816618e-06
chr16	265689	266035	ITFG3	0	+	265689	266035	0	1	346	0	-0.908751077400814	0.0122843927862809	0.0965895721120167
chr13	48233188	48253866	ITM2B	0	+	48233188	48253866	0	2	290,59	0,20620	0.685071439675546	2.6663337028662e-05	0.000892457868604459
chr6	33691095	33691830	ITPR3	0	+	33691095	33691830	0	3	15,105,30	0,520,706	-2.17914928870256	4.95618782746968e-08	3.95359688016832e-06
chr10	104313338	104314285	ITPRIP	0	-	104313338	104314285	0	1	947	0	-0.940024978076466	2.7481685416244e-09	3.16967107972832e-07
chr10	104314885	104315034	ITPRIP	0	-	104314885	104315034	0	1	149	0	-1.71484695221055	4.97186752390469e-05	0.00148842984100405
chr10	104315434	104315583	ITPRIP	0	-	104315434	104315583	0	1	149	0	-1.25051753807103	7.42595210687158e-07	4.15028212195156e-05
chr2	127504706	127523678	IWS1	0	-	127504706	127523678	0	2	1047,3	0,18970	-0.90668438967851	1.78567392254607e-05	0.000647995659107501
chr3	9892982	9893080	JAGN1	0	+	9892982	9893080	0	1	98	0	-1.57914649755107	2.38217913385866e-08	2.15682498779563e-06
chr3	9893275	9893421	JAGN1	0	+	9893275	9893421	0	1	146	0	-0.758056894477348	0.000381476027799612	0.00754947312720806
chr1	64833520	64833619	JAK1	0	-	64833520	64833619	0	1	99	0	-1.64274078280436	0.00206415625198765	0.0269776134771957
chr1	64834263	64834461	JAK1	0	-	64834263	64834461	0	1	198	0	-1.32120842519073	0.000671133019821558	0.0116967052193732
chr6	15496140	15496834	JARID2	0	+	15496140	15496834	0	1	694	0	-0.799537178470652	0.00381915272563236	0.0425582877266159
chr14	75469521	75469968	JDP2	0	+	75469521	75469968	0	1	447	0	-0.523420939617089	0.00972479039423172	0.0824421837353689
chr1	227732237	227732286	JMJD4	0	-	227732237	227732286	0	1	49	0	-2.31754375583744	0.00753555142735489	0.0690905140488822
chr5	79236651	79236700	JMY	0	+	79236651	79236700	0	1	49	0	-2.74100228877426	0.00404702053847326	0.0444951110568754
chr22	38685891	38686040	JOSD1	0	-	38685891	38686040	0	1	149	0	-1.32046082288216	0.00148685416674166	0.0211890630906517
chr8	74244884	74245082	JPH1	0	-	74244884	74245082	0	1	198	0	-1.49722731285158	0.00357309516925349	0.0405707008798761
chr8	74259440	74315045	JPH1	0	-	74259440	74315045	0	2	64,185	0,55421	-1.17166416482272	0.0025795598179861	0.0320374960110373
chr8	142665238	142665287	JRK	0	-	142665238	142665287	0	1	49	0	-3.93540363228932	0.0110082320604587	0.0899597666526767
chr1	58783122	58783220	JUN	0	-	58783122	58783220	0	1	98	0	-1.1860543343838	0.00362385325414351	0.0409150171135988
chr19	12791937	12792281	JUNB	0	+	12791937	12792281	0	1	344	0	-1.10627192840078	6.89084041569006e-16	3.4660927290921e-13
chr17	41755101	41755150	JUP	0	-	41755101	41755150	0	1	49	0	-1.39222591462518	0.0127917550862846	0.0994133481126357
chr17	41755200	41755249	JUP	0	-	41755200	41755249	0	1	49	0	-2.19442323221409	2.98141002335455e-11	6.06599693291059e-09
chr9	712199	712498	KANK1	0	+	712199	712498	0	1	299	0	-1.95484304454427	4.61654991179489e-09	5.00577759298095e-07
chr9	712549	712598	KANK1	0	+	712549	712598	0	1	49	0	-2.57889393118108	0.00913141061405104	0.0790399538237266
chr9	712749	713397	KANK1	0	+	712749	713397	0	1	648	0	-1.35076190394016	7.33517154610614e-11	1.31000203887012e-08
chr19	11192946	11193643	KANK2	0	-	11192946	11193643	0	1	697	0	-0.723168715392769	0.00143530196358416	0.0207425761824277
chr19	11193843	11193992	KANK2	0	-	11193843	11193992	0	1	149	0	-1.79351270406005	0.0023799953584974	0.0301166708257658
chr2	96593555	96593903	KANSL3	0	-	96593555	96593903	0	1	348	0	-1.36151541203154	0.000283036627449882	0.00592511820793348
chr2	96594454	96595402	KANSL3	0	-	96594454	96595402	0	1	948	0	-0.736766779080237	0.000737094130955075	0.0125444553790738
chr16	75631803	75635705	KARS	0	-	75631803	75635705	0	3	53,120,26	0,2370,3877	-1.6812485768035	9.26648084904411e-06	0.000378775248791176
chr8	41932125	41932574	KAT6A	0	-	41932125	41932574	0	1	449	0	-1.94281953324536	1.14155891343575e-07	8.10641129588022e-06
chr8	41933823	41933972	KAT6A	0	-	41933823	41933972	0	1	149	0	-1.97806488359946	0.00194022033228045	0.025871509408641
chr8	42048530	42049228	KAT6A	0	-	42048530	42049228	0	1	698	0	-1.29734212115778	0.000860060477300012	0.0140813518290675
chr7	32869699	32870342	KBTBD2	0	-	32869699	32870342	0	1	643	0	-0.966952882349374	3.25756281151839e-05	0.00106505627659991
chr11	47577921	47578868	KBTBD4	0	-	47577921	47578868	0	2	108,41	0,907	-1.42178781347032	0.0012527238802101	0.0188251651641863
chr13	41131108	41131505	KBTBD6	0	-	41131108	41131505	0	1	397	0	-1.26019428570874	0.00122910858141081	0.0185627174246763
chr1	233671334	233671432	KCNK1	0	+	233671334	233671432	0	1	98	0	-1.34415621302913	0.000203076885411211	0.0044954966271714
chr6	36487613	36488209	KCTD20	0	+	36487613	36488209	0	1	596	0	-0.940633952194451	0.00176262152196708	0.0240162155905041
chr11	78173492	78188579	KCTD21	0	-	78173492	78188579	0	2	1092,7	0,15081	-0.599225906884083	0.00523043902337104	0.0537711561462758
chr22	38482700	38482948	KDELR3	0	+	38482700	38482948	0	1	248	0	-0.937822952098688	0.000300895581237814	0.00621279040485101
chr1	202729782	202729981	KDM5B	0	-	202729782	202729981	0	1	199	0	-1.24578540903799	0.0021401522897336	0.0277011277072881
chr1	202808222	202808371	KDM5B	0	-	202808222	202808371	0	1	149	0	1.93864353876658	0.000188078758697324	0.00425033082194139
chrX	45063458	45063757	KDM6A	0	+	45063458	45063757	0	1	299	0	-0.972200148703512	0.00527220969486692	0.0539984011055713
chrX	45069619	45070167	KDM6A	0	+	45069619	45070167	0	1	548	0	-0.721920373292564	0.000328440562965221	0.00667040871170007
chr14	24431585	24432081	KHNYN	0	+	24431585	24432081	0	1	496	0	-0.654530221779639	0.0025990103195933	0.0321547779322557
chr14	24437362	24437760	KHNYN	0	+	24437362	24437760	0	1	398	0	-0.816981905581296	0.00275827396265043	0.0333423397300895
chr19	6418019	6418068	KHSRP	0	-	6418019	6418068	0	1	49	0	-2.51354741657442	0.00344851738750909	0.0395854378983447
chr1	175160116	175160215	KIAA0040	0	-	175160116	175160215	0	1	99	0	-1.25558411462651	0.00810329256738534	0.0726408028763434
chr1	175160364	175160761	KIAA0040	0	-	175160364	175160761	0	1	397	0	-0.794935698207437	1.04828940214805e-05	0.000415714546569105
chr1	175177646	175192799	KIAA0040	0	-	175177646	175192799	0	2	39,160	0,14994	0.868585122087746	0.00346692926877997	0.0397385415560669
chr1	39412046	39412095	KIAA0754	0	+	39412046	39412095	0	1	49	0	-4.72739884881334	0.0105965230539164	0.0876272149834082
chr5	176347501	176348009	KIAA1191	0	-	176347501	176348009	0	2	308,89	0,420	-0.69137612850584	0.00822914358342687	0.0734055822702925
chr1	32773135	32773383	KIAA1522	0	+	32773135	32773383	0	1	248	0	-1.63755749446538	3.8936659564435e-06	0.000177598244683322
chr7	138917229	138917328	KIAA1549	0	-	138917229	138917328	0	1	99	0	-1.93266896165882	0.011452768784374	0.0924595350635058
chr12	31981140	31981189	KIAA1551	0	+	31981140	31981189	0	1	49	0	3.63551290644164	0.00677644481791278	0.0644812731280949
chr22	44247072	44247221	KIAA1644	0	-	44247072	44247221	0	1	149	0	1.19413369580066	0.00711603433151955	0.0665739997582409
chr22	44249269	44296686	KIAA1644	0	-	44249269	44296686	0	3	417,318,15	0,36159,47403	-0.732367567550646	0.00770217938630002	0.0701564709894974
chr22	25028724	25029022	KIAA1671	0	+	25028724	25029022	0	1	298	0	-1.50923966037536	7.13640753895474e-05	0.00200350492582004
chr22	25038954	25039253	KIAA1671	0	+	25038954	25039253	0	1	299	0	-2.09584027201092	5.18010449292123e-10	7.38593166596989e-08
chr22	25039304	25039653	KIAA1671	0	+	25039304	25039653	0	1	349	0	-1.2959774476676	0.0020495759051478	0.0268526838657493
chr22	25041153	25041452	KIAA1671	0	+	25041153	25041452	0	1	299	0	-1.94002338885679	7.35872231393708e-09	7.65814618740073e-07
chr6	17764189	17764935	KIF13A	0	-	17764189	17764935	0	1	746	0	-0.747935348627712	0.000392049121175585	0.00770817099483984
chr17	44926357	44926456	KIF18B	0	-	44926357	44926456	0	1	99	0	2.29229907004206	0.00524198410680787	0.0538105715453951
chr5	138179780	138179829	KIF20A	0	+	138179780	138179829	0	1	49	0	2.54597287601212	0.00109716083856296	0.0171086590569284
chr10	32055995	32056393	KIF5B	0	-	32055995	32056393	0	1	398	0	0.951381736867151	0.000789997753554527	0.0132456290012642
chr8	102649975	102651280	KLF10	0	-	102649975	102651280	0	2	417,132	0,1174	-0.544750085772879	0.00882219684192716	0.0771207287576067
chr8	102651581	102651879	KLF10	0	-	102651581	102651879	0	1	298	0	-1.21776188737577	5.64060905438539e-05	0.00164212457808377
chr9	107487695	107487893	KLF4	0	-	107487695	107487893	0	1	198	0	-0.92630543239609	0.00020159101744057	0.00447354184290912
chr13	73062431	73062480	KLF5	0	+	73062431	73062480	0	1	49	0	-2.48675794896108	0.00840771379531617	0.0744483527655674
chr10	3781641	3784983	KLF6	0	-	3781641	3784983	0	2	574,71	0,3272	-0.667896706480348	0.000256777019509894	0.00549612088567985
chr17	41854187	41854833	KLHL11	0	-	41854187	41854833	0	1	646	0	-0.872298978283086	0.00164604876291123	0.022875403682883
chrX	118116532	118116780	KLHL13	0	-	118116532	118116780	0	1	248	0	1.59237231235369	2.08267662085211e-06	0.00010304127937265
chrX	23987850	23988646	KLHL15	0	-	23987850	23988646	0	1	796	0	-0.683981509061664	0.00129927404656251	0.0193172993831548
chrX	23988697	23988796	KLHL15	0	-	23988697	23988796	0	1	99	0	-1.77772705320909	0.00399288978250763	0.044006846123949
chrX	24006352	24006551	KLHL15	0	-	24006352	24006551	0	1	199	0	-1.62450671737957	0.00863658699682261	0.0760810322351046
chr3	47344280	47344776	KLHL18	0	+	47344280	47344776	0	1	496	0	-1.18098182350239	0.0013311235093822	0.0197088998429214
chr1	6593205	6601856	KLHL21	0	-	6593205	6601856	0	4	454,73,406,60	0,2280,5842,8592	-0.597930779891919	0.000420157397727105	0.0081117243921514
chr22	20465041	20465238	KLHL22	0	-	20465041	20465238	0	1	197	0	-1.34059935357252	0.00262467348402127	0.0323444178886614
chr2	169735864	169736112	KLHL23	0	+	169735864	169736112	0	1	248	0	-1.36494128596894	0.00667362452070717	0.0640237136430496
chr15	85768073	85768271	KLHL25	0	-	85768073	85768271	0	1	198	0	-1.77077990085734	0.000493598991695582	0.00912981669215893
chr16	84657051	84657299	KLHL36	0	+	84657051	84657299	0	1	248	0	-1.08972087940234	0.000439891964977701	0.00841136610540255
chr7	152177690	152177889	KMT2C	0	-	152177690	152177889	0	1	199	0	-1.84729335623527	0.00758737139725828	0.0694504037076877
chr12	49026341	49026939	KMT2D	0	-	49026341	49026939	0	1	598	0	-0.868839916817765	0.00061765270380604	0.0109759128169968
chr12	49031276	49031825	KMT2D	0	-	49031276	49031825	0	1	549	0	-0.935031085934175	0.00585677036434919	0.0583999987652176
chr12	49037622	49038419	KMT2D	0	-	49037622	49038419	0	1	797	0	-1.24293432013392	1.44048078296881e-06	7.41029148238615e-05
chr12	49038870	49038919	KMT2D	0	-	49038870	49038919	0	1	49	0	-2.1336720849407	0.00667674697475445	0.0640237136430496
chr12	49050044	49050342	KMT2D	0	-	49050044	49050342	0	1	298	0	-1.1029434341374	0.0119598823085776	0.0949450016851041
chr7	105113191	105113389	KMT2E	0	+	105113191	105113389	0	1	198	0	1.14737954590147	0.0128834001222851	0.0999539886093998
chr15	40393545	40394139	KNSTRN	0	+	40393545	40394139	0	1	594	0	-0.540769583355645	0.00262259657326867	0.0323444178886614
chr3	122426526	122426724	KPNA1	0	-	122426526	122426724	0	1	198	0	-0.841943983327385	0.00769139839473222	0.0700935290044343
chr1	32172135	32172184	KPNA6	0	+	32172135	32172184	0	1	49	0	2.4514528769993	0.000225554854987297	0.00490317804815123
chr17	47680569	47682599	KPNB1	0	+	47680569	47682599	0	2	101,196	0,1835	-1.11793717405527	9.1801132879666e-05	0.00243744122314515
chr19	10553184	10554021	KRI1	0	-	10553184	10554021	0	1	837	0	-0.681479945427157	0.0003234813213708	0.00659184696833089
chr1	52032305	52032603	KTI12	0	-	52032305	52032603	0	1	298	0	-1.16835212340006	0.000269779284551464	0.00570696645403962
chr19	18560528	18564921	KXD1	0	+	18560528	18564921	0	3	23,122,53	0,1508,4341	-0.926452829780313	0.0127062485063489	0.0988761271821941
chr3	49122711	49122859	LAMB2	0	-	49122711	49122859	0	1	148	0	-1.76878121198136	2.812504257123e-09	3.22334348658122e-07
chr3	49131638	49131687	LAMB2	0	-	49131638	49131687	0	1	49	0	-1.54478913545397	0.00882791255289104	0.0771207287576067
chr1	209652426	209652475	LAMB3	0	-	209652426	209652475	0	1	49	0	1.80946880428016	0.0078529124156702	0.070993778343962
chr8	97775780	97776078	LAPTM4B	0	+	97775780	97776078	0	1	298	0	1.13182493404875	0.000260270137944566	0.00553815705981221
chr3	45547452	45548193	LARS2	0	+	45547452	45548193	0	1	741	0	-0.53425212276198	0.00180257311338044	0.0244760885115832
chr13	20988524	20988723	LATS2	0	-	20988524	20988723	0	1	199	0	-1.44359586061972	2.50097319009024e-06	0.000120126319698021
chr16	67940174	67940319	LCAT	0	-	67940174	67940319	0	1	145	0	-1.83050384676861	1.4863816705165e-05	0.000561908127133878
chr11	18394536	18394634	LDHA	0	+	18394536	18394634	0	1	98	0	1.42275191059144	0.000119785094673126	0.00302942527142593
chr19	11089561	11100267	LDLR	0	+	11089561	11100267	0	2	55,45	0,10662	1.24493068853078	0.0015386759297019	0.0217504634933974
chr19	11132135	11132384	LDLR	0	+	11132135	11132384	0	1	249	0	-1.51512459245634	1.86071526841872e-09	2.23137960798187e-07
chr19	11133132	11133380	LDLR	0	+	11133132	11133380	0	1	248	0	-0.718945074573914	0.0103330076600133	0.0861464561268515
chr22	44495157	44496251	LDOC1L	0	-	44495157	44496251	0	1	1094	0	-1.00749010233405	1.55344192914876e-08	1.4805119185803e-06
chr12	65169921	65170869	LEMD3	0	+	65169921	65170869	0	1	948	0	-1.00661455494108	3.69149686169278e-08	3.06631308126298e-06
chr12	65170920	65210926	LEMD3	0	+	65170920	65210926	0	2	199,1	0,40006	-1.14240845683337	0.00563821480601722	0.0568151328365942
chr22	37679707	37679756	LGALS1	0	+	37679707	37679756	0	1	49	0	1.34530742302246	8.58635327020909e-05	0.00232045191380428
chr17	78971548	78971744	LGALS3BP	0	-	78971548	78971744	0	1	196	0	-1.07729443650012	9.51052953495649e-08	6.97233476999968e-06
chr17	78971842	78972579	LGALS3BP	0	-	78971842	78972579	0	1	737	0	-0.847256632170818	5.66755284304497e-08	4.40046247283794e-06
chr11	27472338	27472787	LGR4	0	-	27472338	27472787	0	1	449	0	0.694370631375438	0.00469234153348871	0.0495734658625517
chr12	50176821	50177613	LIMA1	0	-	50176821	50177613	0	1	792	0	-0.766640908388752	0.00535626722102768	0.0547354891864387
chr12	50177911	50178010	LIMA1	0	-	50177911	50178010	0	1	99	0	-1.06211706003774	0.0112577063875161	0.091291781130829
chr4	41698552	41698601	LIMCH1	0	+	41698552	41698601	0	1	49	0	1.52869101039377	0.0111204638281035	0.0905845069722439
chr3	45594831	45595528	LIMD1	0	+	45594831	45595528	0	1	697	0	-0.859748093655466	1.37146552141094e-05	0.000523934549825089
chr3	45595679	45596027	LIMD1	0	+	45595679	45596027	0	1	348	0	-0.976397661459863	0.00927630357962133	0.079798244759992
chr22	31276894	31277191	LIMK2	0	+	31276894	31277191	0	1	297	0	1.11552325948711	2.43235193681633e-05	0.000829473236758381
chr4	82984331	82984629	LIN54	0	-	82984331	82984629	0	1	298	0	-1.33233914152616	0.00104254420889806	0.0164159917693271
chr6	165939788	165939837	LINC00473	0	-	165939788	165939837	0	1	49	0	-3.02404167511252	0.00636483296656768	0.0618981715137528
chr20	36049862	36050960	LINC00657	0	-	36049862	36050960	0	1	1098	0	0.832973698650781	8.96626122728768e-10	1.17809275716639e-07
chr11	12979680	12979729	LINC00958	0	-	12979680	12979729	0	1	49	0	-1.32086751828194	0.00109393442209506	0.0170766935476702
chr11	12979972	12980362	LINC00958	0	-	12979972	12980362	0	1	390	0	-0.808918114813358	5.33007575528103e-06	0.000230901942049351
chr15	92882843	92883041	LINC01578	0	+	92882843	92883041	0	1	198	0	1.28875467122396	0.000452707959133717	0.00860192625812524
chr10	89245740	89251840	LIPA	0	-	89245740	89251840	0	3	54,112,134	0,1798,5967	1.08485582195787	0.000174951755643576	0.00403056792772757
chr18	59355656	59359226	LMAN1	0	-	59355656	59359226	0	2	3,196	0,3375	1.23984932055088	1.59953280227357e-05	0.000593531557040366
chr22	50503147	50503546	LMF2	0	-	50503147	50503546	0	1	399	0	-1.03197766686092	0.00309229429150309	0.0363369662754951
chr19	2430212	2430311	LMNB2	0	-	2430212	2430311	0	1	99	0	1.32002269466484	0.00439763193108901	0.0472911000239212
chr7	98192222	98192321	LMTK2	0	+	98192222	98192321	0	1	99	0	-2.14150469410346	0.00639808347790884	0.0621214453715674
chr19	48498222	48498520	LMTK3	0	-	48498222	48498520	0	1	298	0	-1.10662593221245	0.00348410671005025	0.0398419375873321
chr6	137824161	137824406	LOC100130476	0	-	137824161	137824406	0	1	245	0	1.17639102456815	0.00125691667119714	0.0188530223771936
chr2	87076071	87076120	LOC285074	0	-	87076071	87076120	0	1	49	0	2.40414608131109	0.00578072686374794	0.0578328188114629
chr2	87076217	87076266	LOC285074	0	-	87076217	87076266	0	1	49	0	2.18605341459145	0.0116387385410398	0.0934167999416414
chr20	41358742	41358990	LPIN3	0	+	41358742	41358990	0	1	248	0	1.69025782842073	0.00536016269304514	0.0547397810864668
chr3	188609529	188609678	LPP	0	+	188609529	188609678	0	1	149	0	-1.957161514938	0.00022688551776068	0.00492619059425706
chr19	4537907	4538351	LRG1	0	-	4537907	4538351	0	1	444	0	-0.640445067956669	0.0013843470618039	0.0202277858814436
chr14	22875546	22876345	LRP10	0	+	22875546	22876345	0	1	799	0	-1.09950670561114	2.08536715017558e-07	1.3832171558747e-05
chr14	22877783	22877932	LRP10	0	+	22877783	22877932	0	1	149	0	-2.05742340605485	1.78310152833383e-09	2.1525601650046e-07
chr1	46285402	46286001	LRRC41	0	-	46285402	46286001	0	1	599	0	-1.62218580245853	1.34602799933018e-12	3.57810637562357e-10
chr17	50382715	50383110	LRRC59	0	-	50382715	50383110	0	1	395	0	-0.80924278011168	0.00281861102316959	0.0338862851364276
chr9	128907743	128907842	LRRC8A	0	+	128907743	128907842	0	1	99	0	-2.13310245574158	6.0954486937678e-05	0.00175758574755967
chr19	7898678	7898877	LRRC8E	0	+	7898678	7898877	0	1	199	0	-1.19469438194013	0.0076827725207742	0.0700848772329604
chr7	102472916	102473115	LRWD1	0	+	102472916	102473115	0	1	199	0	-1.02454935812001	0.00170993328798742	0.0234832636176818
chr3	194641433	194641780	LSG1	0	-	194641433	194641780	0	1	347	0	-0.835967885723683	0.000806971428140397	0.0134411347272367
chr19	18306970	18307216	LSM4	0	-	18306970	18307216	0	1	246	0	0.755127885621698	0.00722245302881944	0.0670688099722371
chr17	50719664	50719713	LUC7L3	0	+	50719664	50719713	0	1	49	0	1.1557359739709	0.004926925281944	0.051421765421004
chr1	23088666	23091500	LUZP1	0	-	23088666	23091500	0	2	388,311	0,2524	-0.530218884374649	0.00715009961434324	0.0666773123863174
chr22	20997401	20997996	LZTR1	0	+	20997401	20997996	0	1	595	0	-0.732952675667422	0.00762610257011914	0.0697441744139987
chr1	39387422	39387521	MACF1	0	+	39387422	39387521	0	1	99	0	-3.12405565987187	0.01282201354056	0.0995203691352166
chr1	39388321	39422385	MACF1	0	+	39388321	39422385	0	2	338,12	0,34053	-1.42095836686051	0.00159272009456302	0.0223227364337053
chr6	43640359	43640507	MAD2L1BP	0	+	43640359	43640507	0	1	148	0	-0.699812398872504	0.00413880090884561	0.0451750493413962
chr11	47285179	47285484	MADD	0	+	47285179	47285484	0	2	16,34	0,272	-3.97415209829077	1.35852685972047e-09	1.70834752609849e-07
chr17	81922531	81922729	MAFG	0	-	81922531	81922729	0	1	198	0	1.73305497147448	1.08823070720093e-07	7.7581423803128e-06
chr17	81922779	81923405	MAFG	0	-	81922779	81923405	0	3	279,65,53	0,371,574	1.9841367165542	6.36037079618112e-15	2.45050200802655e-12
chrX	152701215	152701510	MAGEA3	0	+	152701215	152701510	0	1	295	0	-0.975164972475342	0.000181089482621787	0.00412993495127874
chrX	152766930	152769667	MAGEA6	0	-	152766930	152769667	0	3	786,130,14	0,866,2724	-0.731647322850561	0.000819457270659916	0.0135656540714616
chr11	65500049	65501093	MALAT1	0	+	65500049	65501093	0	1	1044	0	1.63549178649922	3.02297877525388e-31	6.08223329581081e-28
chr11	65501292	65501391	MALAT1	0	+	65501292	65501391	0	1	99	0	1.62894921643707	6.93443454850859e-09	7.25830871701697e-07
chr11	65501491	65501888	MALAT1	0	+	65501491	65501888	0	1	397	0	2.58943711467824	4.93826166978287e-33	1.49036737194047e-29
chr11	65502585	65503081	MALAT1	0	+	65502585	65503081	0	1	496	0	1.94273240403821	8.56981866616878e-19	6.74705549595584e-16
chr11	65505767	65505915	MALAT1	0	+	65505767	65505915	0	1	148	0	2.68576217288228	1.04000539688761e-25	1.4486475174493e-22
chr5	179765395	179765991	MAML1	0	+	179765395	179765991	0	1	596	0	-0.734729151191321	0.00355893426425357	0.0405315607906313
chr5	179766390	179766688	MAML1	0	+	179766390	179766688	0	1	298	0	-0.866967768617794	0.00865172816016443	0.076125118330543
chr1	117367862	117402260	MAN1A2	0	+	117367862	117402260	0	2	624,75	0,34324	-1.16330484746887	8.53804328737738e-06	0.000352983762209657
chr15	90920198	90920247	MAN2A2	0	+	90920198	90920247	0	1	49	0	-1.7364123306503	0.00189781658687317	0.0254560464852587
chr19	12666579	12666727	MAN2B1	0	-	12666579	12666727	0	1	148	0	3.05624609776495	6.64934440793431e-07	3.75097596694313e-05
chr20	37316579	37316628	MANBAL	0	+	37316579	37316628	0	1	49	0	-1.95144169523931	0.00781716846459114	0.0708332662454044
chr1	37799683	37800472	MANEAL	0	+	37799683	37800472	0	1	789	0	-0.575060083132184	0.00132726979587252	0.0196679226380193
chr19	17726506	17727104	MAP1S	0	+	17726506	17727104	0	1	598	0	-1.46355735376427	1.30514302046315e-14	4.92365204469725e-12
chr19	17727604	17727853	MAP1S	0	+	17727604	17727853	0	1	249	0	-1.80416725743303	2.3738600253377e-09	2.76249894995469e-07
chr15	66386923	66387370	MAP2K1	0	+	66386923	66387370	0	1	447	0	1.02931473466123	0.000108863488683514	0.00280412525331589
chr19	4090371	4090470	MAP2K2	0	-	4090371	4090470	0	1	99	0	1.31176931359658	0.00267100885820059	0.0327445376309478
chr19	40191993	40192689	MAP3K10	0	+	40191993	40192689	0	1	696	0	-1.03745272187697	0.000162644968898267	0.00379532873300235
chr3	47916059	47918748	MAP4	0	-	47916059	47918748	0	2	1116,30	0,2660	-1.18277796719653	2.38520934383856e-07	1.55364643159096e-05
chr2	101891542	101891691	MAP4K4	0	+	101891542	101891691	0	1	149	0	-1.7976559704554	2.70397117501308e-07	1.72406725482876e-05
chr18	50663258	50664155	MAPK4	0	+	50663258	50664155	0	1	897	0	-1.23945799863474	1.53076434514809e-13	4.86299662490205e-11
chr15	52046413	52046909	MAPK6	0	+	52046413	52046909	0	1	496	0	-0.730188448023653	0.00878668127476354	0.0769386965780553
chr15	41823895	41824044	MAPKBP1	0	+	41823895	41824044	0	1	149	0	1.7019436884264	0.00149812376851226	0.0213083878039668
chr1	220748629	220748678	MARC2	0	+	220748629	220748678	0	1	49	0	-2.04639718392566	0.00218581640203472	0.0281513253257786
chr19	8430864	8438675	MARCH2	0	+	8430864	8438675	0	2	4,288	0,7524	-1.07597171559555	7.19628938342902e-05	0.00201718898072961
chr6	113860011	113860357	MARCKS	0	+	113860011	113860357	0	1	346	0	-0.790534965002186	0.00797539326756222	0.0718499608403068
chr1	32335048	32335995	MARCKSL1	0	-	32335048	32335995	0	2	50,49	0,899	0.964729844556678	0.00672908689857232	0.0643009528017665
chr5	67166797	67166896	MAST4	0	+	67166797	67166896	0	1	99	0	1.89342900515526	0.00507095934753393	0.0525614950573236
chr19	3785163	3785261	MATK	0	-	3785163	3785261	0	1	98	0	2.78394330165453	2.13572668585827e-10	3.43461452845374e-08
chr20	3865849	3866148	MAVS	0	+	3865849	3866148	0	1	299	0	1.26654710153869	4.41887495411554e-05	0.00135934433941364
chr16	29807572	29808594	MAZ	0	+	29807572	29808594	0	3	257,64,25	0,658,998	0.78058059780422	0.000273394693657563	0.00575654780552459
chr3	129436949	129437756	MBD4	0	-	129436949	129437756	0	2	360,37	0,771	-0.71838874609615	0.00959882222291971	0.0816802033893938
chr13	97275887	97276285	MBNL2	0	+	97275887	97276285	0	1	398	0	-0.795330407516659	0.0106332574827642	0.0877607231075179
chr16	84101720	84116893	MBTPS1	0	-	84101720	84116893	0	2	388,159	0,15015	-0.694647016692969	0.0122238867596093	0.0962391919317412
chr11	119308673	119310398	MCAM	0	-	119308673	119310398	0	2	1243,50	0,1676	-0.597698787037222	0.00871165524693244	0.0764295800443084
chr2	46903069	46903318	MCFD2	0	-	46903069	46903318	0	1	249	0	-1.19045700073838	0.0004883386745888	0.00906465514831523
chr1	150575647	150575696	MCL1	0	-	150575647	150575696	0	1	49	0	-1.41045297482858	0.000424071559672673	0.00817794228173884
chr3	127598406	127599399	MCM2	0	+	127598406	127599399	0	2	67,82	0,912	1.65460705031874	3.39815179628919e-09	3.87004608347199e-07
chr8	47960948	47960997	MCM4	0	+	47960948	47960997	0	1	49	0	1.7961778919728	0.0114763142994641	0.0924901437080096
chr12	68841613	68841662	MDM2	0	+	68841613	68841662	0	1	49	0	-1.39227540065753	0.00780554298852884	0.0707775525469606
chr6	83407848	83431070	ME1	0	-	83407848	83431070	0	2	54,194	0,23029	1.25730699959872	0.00121875540744776	0.0184371118780819
chrX	154030256	154030904	MECP2	0	-	154030256	154030904	0	1	648	0	-0.651305658928302	2.10326120515529e-05	0.000749721533522678
chrX	154031205	154031404	MECP2	0	-	154031205	154031404	0	1	199	0	-1.53288168045085	2.35297815842533e-05	0.000810032861079198
chr17	39409084	39410482	MED1	0	-	39409084	39410482	0	1	1398	0	-0.742161628565891	0.00517030350316884	0.0533611517704705
chr17	62010800	62011198	MED13	0	-	62010800	62011198	0	1	398	0	-1.26775228903023	2.90264002222325e-06	0.000136877618547965
chr12	116008872	116009070	MED13L	0	-	116008872	116009070	0	1	198	0	-1.50733603244494	0.00710317908989469	0.0665413176201826
chr22	20586738	20586886	MED15	0	+	20586738	20586886	0	1	148	0	-1.33404932702638	1.62691434441522e-05	0.000602457360913513
chr19	16576350	16576846	MED26	0	-	16576350	16576846	0	1	496	0	-0.747690197049256	0.00513717807781152	0.0531262253757916
chr1	43384908	43385007	MED8	0	-	43384908	43385007	0	1	99	0	-1.2673189988233	0.00448632695138302	0.0478435856511448
chr15	99645594	99645643	MEF2A	0	+	99645594	99645643	0	1	49	0	2.39725500479446	0.0120829226094143	0.0955289386234598
chr7	100428840	100428938	MEPCE	0	+	100428840	100428938	0	1	98	0	2.52730859102689	0.000165669642034331	0.00384608445892008
chr15	81001200	81001397	MESDC1	0	+	81001200	81001397	0	1	197	0	-1.1492110073887	0.000141218473346013	0.00340957882046614
chr7	116699197	116699644	MET	0	+	116699197	116699644	0	1	447	0	-0.714005730163784	0.00183590692384055	0.0248279332165084
chr7	116699695	116700242	MET	0	+	116699695	116700242	0	1	547	0	-1.15652038507494	4.25563459935331e-05	0.00131705018112881
chr7	116796743	116796941	MET	0	+	116796743	116796941	0	1	198	0	-1.34769378187624	0.00265920225561143	0.0326394539248737
chr7	116797689	116797938	MET	0	+	116797689	116797938	0	1	249	0	-0.928600856663324	0.00486453808660715	0.0509763053659041
chr7	116797988	116798237	MET	0	+	116797988	116798237	0	1	249	0	-1.18254517768499	3.90759501760035e-05	0.00123058661876012
chr12	95513666	95514258	METAP2	0	+	95513666	95514258	0	1	592	0	-0.58610972740549	0.0110179356252215	0.0899922319808351
chr17	62426326	62426474	METTL2A	0	+	62426326	62426474	0	1	148	0	-1.71025623773894	0.000183296320277634	0.00417500599696529
chr7	128479167	128479414	METTL2B	0	+	128479167	128479414	0	1	247	0	-1.20980807632346	0.000561822474058133	0.0101228670251191
chr15	43817417	43824606	MFAP1	0	-	43817417	43824606	0	2	32,116	0,7074	2.43080634720721	8.38912774949919e-07	4.63141235633937e-05
chr5	154053058	154053807	MFAP3	0	+	154053058	154053807	0	1	749	0	-0.610925331354478	0.000768398769098029	0.0129193731762554
chr8	8891292	8891390	MFHAS1	0	-	8891292	8891390	0	1	98	0	-1.55312117460721	0.000490553352752602	0.0090914550157223
chr3	197002683	197002881	MFI2	0	-	197002683	197002881	0	1	198	0	0.959007518785507	0.00815153439141249	0.0729648960749864
chr1	11980430	11982113	MFN2	0	+	11980430	11982113	0	2	55,144	0,1540	1.14933105598538	0.0024457151327094	0.0307545768440117
chr8	144509084	144509279	MFSD3	0	+	144509084	144509279	0	1	195	0	-1.34617632385127	4.87536892515395e-05	0.00146649801489515
chr5	180791638	180792634	MGAT1	0	-	180791638	180792634	0	1	996	0	-0.956768659564946	2.30172248657936e-09	2.70646693421942e-07
chr14	49621954	49622594	MGAT2	0	+	49621954	49622594	0	1	640	0	-0.837917610552993	2.23113604394745e-06	0.000109193004010271
chr10	101798128	101800244	MGEA5	0	-	101798128	101800244	0	3	27,614,3	0,714,2114	-0.90725144332333	5.2415123922619e-07	3.0617195612606e-05
chr22	17788848	17789047	MICAL3	0	-	17788848	17789047	0	1	199	0	-1.27911821304494	0.00964359280141782	0.0819456492013486
chr22	17790046	17790294	MICAL3	0	-	17790046	17790294	0	1	248	0	-1.17940678735626	0.00693333155184508	0.0655264967331998
chr22	17818312	17818411	MICAL3	0	-	17818312	17818411	0	1	99	0	-1.77285136695727	0.00181946988891907	0.024642453813423
chrX	10449305	10454906	MID1	0	-	10449305	10454906	0	2	412,37	0,5565	-1.32558543345836	1.01449554224741e-05	0.000404636239625905
chrX	38804938	38805535	MID1IP1	0	+	38804938	38805535	0	1	597	0	-0.786096104185756	7.61914036895499e-07	4.24515057849344e-05
chr19	1258146	1258245	MIDN	0	+	1258146	1258245	0	1	99	0	-1.58263003142106	0.000295643801279988	0.00612530658304121
chr22	39513567	39514360	MIEF1	0	+	39513567	39514360	0	1	793	0	-0.592255848647173	6.4513003933456e-05	0.00183968736256224
chr17	39729344	39729393	MIEN1	0	-	39729344	39729393	0	1	49	0	-1.5425526062629	0.000174127622970784	0.00401669171561141
chr17	5488914	5489512	MIS12	0	+	5488914	5489512	0	1	598	0	-0.711094575043222	0.00149916534472353	0.0213083878039668
chr21	32278869	32279016	MIS18A	0	-	32278869	32279016	0	1	147	0	1.30603609328353	0.0092711400942535	0.0797917323321019
chr19	751146	757699	MISP	0	+	751146	757699	0	2	26,810	0,5744	-1.1459438529721	5.21628892676044e-12	1.21098153699715e-09
chr19	757945	758191	MISP	0	+	757945	758191	0	1	246	0	-1.97884291761664	9.6031717215577e-13	2.67529590052257e-10
chr3	69959415	69965190	MITF	0	+	69959415	69965190	0	2	6,344	0,5432	-1.10626771695006	0.000338298654240477	0.00683695539172608
chr10	128098160	128098359	MKI67	0	-	128098160	128098359	0	1	199	0	-1.32903232733843	0.00780181323459919	0.0707775525469606
chr10	128098910	128099059	MKI67	0	-	128098910	128099059	0	1	149	0	-1.39212214423375	0.00978049157221931	0.0828368294619959
chr10	128104088	128104137	MKI67	0	-	128104088	128104137	0	1	49	0	-2.56839346883181	0.00556317509159879	0.0561840348905025
chr10	128106337	128106386	MKI67	0	-	128106337	128106386	0	1	49	0	-2.6280655838471	0.000528294319348944	0.00964246807528637
chr12	120696318	120696717	MLEC	0	+	120696318	120696717	0	1	399	0	-0.801093058560574	0.000249435658916883	0.00536434787608897
chr16	2208489	2209368	MLST8	0	+	2208489	2209368	0	2	125,610	0,270	-0.952457064572457	5.15828553745487e-08	4.04355993559449e-06
chr12	122142216	122143012	MLXIP	0	+	122142216	122143012	0	1	796	0	-1.03190377633622	1.5192741708769e-05	0.000569703472852259
chr22	27796776	27798068	MN1	0	-	27796776	27798068	0	1	1292	0	-1.70063346545993	2.02646311165364e-19	1.74739019170591e-16
chr22	27799709	27799907	MN1	0	-	27799709	27799907	0	1	198	0	-1.46756511351891	0.00434572647615204	0.0470367095219134
chr22	27800306	27800653	MN1	0	-	27800306	27800653	0	1	347	0	-0.947583668278704	4.26215709156992e-05	0.00131705018112881
chr17	2386606	2386854	MNT	0	-	2386606	2386854	0	1	248	0	-1.40514940878884	0.000190446237433659	0.00428397573596111
chr16	77198951	77199198	MON1B	0	+	77198951	77199198	0	1	247	0	-1.11322396918963	0.00382452250534697	0.0425919148381444
chr1	112700597	112700696	MOV10	0	+	112700597	112700696	0	1	99	0	-1.66056485293245	0.00111546985253582	0.0172858799145637
chr14	67279192	67292512	MPP5	0	+	67279192	67292512	0	2	346,2	0,13319	-1.11858661358872	6.10334302687395e-06	0.000261275024895115
chr4	6640785	6641181	MRFAP1	0	+	6640785	6641181	0	1	396	0	-0.800123880254917	3.90530529839738e-05	0.00123058661876012
chr11	59806676	59806824	MRPL16	0	-	59806676	59806824	0	1	148	0	-1.13022938256506	0.00461021673446667	0.0489055680303003
chr11	6681962	6682109	MRPL17	0	-	6681962	6682109	0	1	147	0	-0.893181497433327	1.23723793570236e-07	8.7174725835402e-06
chr17	50367914	50368243	MRPL27	0	-	50367914	50368243	0	1	329	0	-0.570636365947378	7.38639807605812e-06	0.000311053247351769
chr19	17306407	17306650	MRPL34	0	+	17306407	17306650	0	1	243	0	-0.794479969623135	4.27431323823035e-07	2.59729074221057e-05
chr5	1798573	1798716	MRPL36	0	-	1798573	1798716	0	1	143	0	-0.567332135770172	2.87142212558051e-05	0.000954049758715814
chr19	3767373	3767517	MRPL54	0	+	3767373	3767517	0	1	144	0	-1.20162113424058	0.00110032506061706	0.0171174280048571
chr9	135503824	135504073	MRPS2	0	+	135503824	135504073	0	1	249	0	-1.30102031995918	3.01297540152713e-06	0.000141711580703515
chr9	135504174	135504423	MRPS2	0	+	135504174	135504423	0	1	249	0	-0.785556398536006	7.5402481956058e-05	0.00209697595970232
chr1	150293842	150294090	MRPS21	0	+	150293842	150294090	0	1	248	0	1.14820618876747	2.69491924502716e-13	8.41372373947445e-11
chr5	72219954	72220250	MRPS27	0	-	72219954	72220250	0	1	296	0	-1.01801468640856	0.00346735672954417	0.0397385415560669
chr13	40766814	40767012	MRPS31	0	-	40766814	40767012	0	1	198	0	-1.35130598735989	0.00546165926454811	0.0554060089425418
chr12	27710823	27714796	MRPS35	0	+	27710823	27714796	0	2	133,17	0,3957	1.61872591198507	0.000204749649152279	0.00452699224279545
chr2	95117928	95121814	MRPS5	0	-	95117928	95121814	0	2	18,81	0,3806	2.00489103394939	0.000278210369731477	0.00584158083796261
chr17	75266083	75266230	MRPS7	0	+	75266083	75266230	0	1	147	0	-1.37448294226737	7.84073503814311e-05	0.00216143969289054
chr1	19251630	19251729	MRTO4	0	+	19251630	19251729	0	1	99	0	1.82000910203484	0.00242079174228693	0.0305050082597994
chr9	100442075	100442173	MSANTD3	0	+	100442075	100442173	0	1	98	0	-1.10421456911317	0.00698999597370727	0.0658701300832273
chr2	47799124	47799671	MSH6	0	+	47799124	47799671	0	1	547	0	-0.744982365400426	0.000224827072688783	0.00489323152914481
chr17	40122537	40131552	MSL1	0	+	40122537	40131552	0	5	224,96,224,383,16	0,748,3646,6708,9000	-0.502522626485801	0.0048168058499865	0.0506519862552588
chr12	65464178	65464475	MSRB3	0	+	65464178	65464475	0	1	297	0	-1.98482467171362	4.80113870571329e-08	3.86395643035805e-06
chr12	65464624	65464922	MSRB3	0	+	65464624	65464922	0	1	298	0	-1.20496805629318	0.00103226878452121	0.0162967071927726
chr3	49902482	49902978	MST1R	0	-	49902482	49902978	0	1	496	0	-1.05445717749261	0.000825691822468772	0.0136544543573192
chr3	49903029	49903376	MST1R	0	-	49903029	49903376	0	1	347	0	-1.26300807696619	0.00406270969537964	0.0445593865317592
chr11	62601445	62601840	MTA2	0	-	62601445	62601840	0	1	395	0	1.50614575699237	2.40560679440575e-14	8.88994445573456e-12
chr9	21865424	21865721	MTAP	0	+	21865424	21865721	0	1	297	0	1.10434625448706	0.00396919101808352	0.0437989707223988
chr18	8784269	8784668	MTCL1	0	+	8784269	8784668	0	1	399	0	-1.93773802662826	1.67997364591603e-15	7.07464250703431e-13
chr8	97724635	97725033	MTDH	0	+	97724635	97725033	0	1	398	0	-1.18402953205767	5.02882989749546e-05	0.00150019854668612
chr20	62202108	62202505	MTG2	0	+	62202108	62202505	0	1	397	0	-1.33316776129596	3.57006097772671e-05	0.00115029651574155
chr14	64388341	64400814	MTHFD1	0	+	64388341	64400814	0	2	128,22	0,12452	-1.06830445712508	0.00911704732769728	0.0789911449808336
chr13	27440315	27440413	MTIF3	0	-	27440315	27440413	0	1	98	0	-1.41632707001098	0.00599007311692774	0.0592722644815998
chr17	58495562	58496308	MTMR4	0	-	58495562	58496308	0	1	746	0	-0.65269225393771	0.0104377609413435	0.0868453826885276
chr16	70663344	70664239	MTSS1L	0	-	70663344	70664239	0	1	895	0	-0.627406616604678	0.00105853654455211	0.0166388713096785
chr8	17753992	17754191	MTUS1	0	-	17753992	17754191	0	1	199	0	-1.41525256539073	0.0123504711196632	0.0968208288010494
chr2	176269445	176269593	MTX2	0	+	176269445	176269593	0	1	148	0	1.55946682443838	0.00028046948238259	0.00587817290160179
chr19	8945598	8945747	MUC16	0	-	8945598	8945747	0	1	149	0	-2.3744170127875	0.000523334835591799	0.00957226990191544
chr19	8953442	8953591	MUC16	0	-	8953442	8953591	0	1	149	0	-2.46889784780032	4.49571772723958e-05	0.00137051273745546
chr19	8958638	8958837	MUC16	0	-	8958638	8958837	0	1	199	0	-1.19338579184409	0.00570989258060309	0.0573934071393051
chr19	8960537	8960586	MUC16	0	-	8960537	8960586	0	1	49	0	-3.40854392388643	0.0043590254590763	0.0471524689444168
chr19	8961286	8961485	MUC16	0	-	8961286	8961485	0	1	199	0	-2.02211783366388	0.000180142767434409	0.00411352488360944
chr19	8966632	8966831	MUC16	0	-	8966632	8966831	0	1	199	0	-2.39997432006938	2.73934854903349e-05	0.000913274593844412
chr1	20500185	20500627	MUL1	0	-	20500185	20500627	0	1	442	0	-0.832504867321951	0.000796321688061775	0.0133234029788146
chr1	20501119	20501266	MUL1	0	-	20501119	20501266	0	1	147	0	-1.64509076006515	6.42273496483844e-05	0.00183443035872704
chr19	1360340	1360389	MUM1	0	+	1360340	1360389	0	1	49	0	-1.92794475398952	0.00523191493907859	0.0537711561462758
chr4	2250511	2251190	MXD4	0	-	2250511	2251190	0	2	191,107	0,573	1.36379735652012	6.18366220285424e-07	3.54347326485078e-05
chr19	53875638	53875986	MYADM	0	+	53875638	53875986	0	1	348	0	-1.08299005989992	5.08340681694112e-05	0.00151273941994839
chr17	4539541	4539888	MYBBP1A	0	-	4539541	4539888	0	1	347	0	-0.919019857218602	0.0073542038667259	0.0678745788066629
chr8	127736217	127736512	MYC	0	+	127736217	127736512	0	1	295	0	0.743546017438359	0.00444938005855861	0.0476471348845775
chr19	4664896	4670355	MYDGF	0	-	4664896	4670355	0	3	42,51,195	0,3699,5265	0.570365920845085	0.000307353985461083	0.00631732800082779
chr17	8504700	8504849	MYH10	0	-	8504700	8504849	0	1	149	0	-2.18731982700362	2.19042596717666e-05	0.000773181937887623
chr17	8623087	8630711	MYH10	0	-	8623087	8630711	0	2	191,58	0,7567	-1.49910690998832	0.000210512861897122	0.00463742932266798
chr22	36294183	36295014	MYH9	0	-	36294183	36295014	0	2	116,83	0,749	-2.90226665930629	1.67992418719976e-15	7.07464250703431e-13
chr22	36296966	36298919	MYH9	0	-	36296966	36298919	0	2	49,1	0,1953	-1.91935864962022	0.00792686292205766	0.0715551514419841
chr22	36306033	36306543	MYH9	0	-	36306033	36306543	0	2	19,130	0,381	-4.88845096715151	6.0126906277508e-20	5.73041062564797e-17
chr22	36316586	36316635	MYH9	0	-	36316586	36316635	0	1	49	0	-6.89022811387019	3.06165517615825e-27	4.62003766082279e-24
chr22	36318223	36318272	MYH9	0	-	36318223	36318272	0	1	49	0	-4.49798853005998	1.5984246135806e-06	8.1304137367184e-05
chr22	36320220	36320318	MYH9	0	-	36320220	36320318	0	1	98	0	-2.73337249402816	2.11439974941972e-08	1.95344646237205e-06
chr12	56161486	56161535	MYL6	0	+	56161486	56161535	0	1	49	0	2.00725769996746	0.000570481232986452	0.010258464912531
chr5	16701070	16701468	MYO10	0	-	16701070	16701468	0	1	398	0	-1.0115209542948	9.46369110866305e-07	5.14620175962974e-05
chr17	29073859	29073908	MYO18A	0	-	29073859	29073908	0	1	49	0	-2.31617581342947	5.32639265014579e-06	0.000230901942049351
chr17	29165951	29166050	MYO18A	0	-	29165951	29166050	0	1	99	0	-1.89804703465567	4.62689833851097e-06	0.000205139564699549
chr17	29166101	29166998	MYO18A	0	-	29166101	29166998	0	1	897	0	-1.63369187675311	3.47651567277579e-11	6.76911245189506e-09
chr17	1464386	1464934	MYO1C	0	-	1464386	1464934	0	1	548	0	-1.57511967353578	6.90576565117971e-06	0.00029285621642052
chr17	1465185	1467272	MYO1C	0	-	1465185	1467272	0	2	568,31	0,2057	-1.30955281166463	3.81964770396282e-05	0.00121344176532208
chr19	17075831	17102213	MYO9B	0	+	17075831	17102213	0	2	44,554	0,25829	-2.21955877417105	4.15814689389516e-13	1.25492873257756e-10
chr19	17195162	17195311	MYO9B	0	+	17195162	17195311	0	1	149	0	-1.74766872035597	0.00262570655491121	0.0323444178886614
chr19	17195361	17195460	MYO9B	0	+	17195361	17195460	0	1	99	0	-2.27756241517225	0.000606723143818682	0.0108241799884421
chr10	68121554	68122303	MYPN	0	+	68121554	68122303	0	1	749	0	-1.61439264502926	3.15974475446339e-13	9.69773864641068e-11
chr4	139388798	139388847	NAA15	0	+	139388798	139388847	0	1	49	0	-2.41296858302349	0.00437935255700036	0.0472594255674389
chr4	139388897	139388996	NAA15	0	+	139388897	139388996	0	1	99	0	-2.52350414351436	3.86503784590297e-05	0.00122356827471348
chr17	42543306	42543455	NAGLU	0	+	42543306	42543455	0	1	149	0	-1.49355127755765	0.0106118532278346	0.0876272149834082
chr17	42543704	42544051	NAGLU	0	+	42543704	42544051	0	1	347	0	-0.897810032022475	0.006696172618864	0.0640540379199098
chr16	730002	730051	NARFL	0	-	730002	730051	0	1	49	0	-2.38908808591238	0.00879431617664764	0.0769683312357349
chr11	34143509	34146462	NAT10	0	+	34143509	34146462	0	2	20,379	0,2575	-0.784054158355769	0.0121015493474793	0.0955668798884237
chr4	2061120	2064164	NAT8L	0	+	2061120	2064164	0	2	43,405	0,2640	0.749193166968009	0.000173872718512452	0.00401592753421362
chr17	74771265	74771755	NAT9	0	-	74771265	74771755	0	1	490	0	-0.770398595187146	0.000161102779790618	0.00377383359859517
chr1	35560444	35560642	NCDN	0	+	35560444	35560642	0	1	198	0	-1.41885424073908	0.0012545881110979	0.0188375468621565
chr12	49795512	49796011	NCKAP5L	0	-	49795512	49796011	0	1	499	0	-0.75045680478718	0.00198721413779629	0.026323682229126
chr3	48674339	48674538	NCKIPSD	0	-	48674339	48674538	0	1	199	0	-1.41625926889045	0.00239721096686197	0.0303133353267713
chr20	47635940	47635989	NCOA3	0	+	47635940	47635989	0	1	49	0	-1.64176240885883	0.00852068994844285	0.0753014414770147
chr10	46010275	46011120	NCOA4	0	-	46010275	46011120	0	1	845	0	-1.69663679655089	1.46164002320156e-09	1.81283407809136e-07
chr10	46015255	46019404	NCOA4	0	-	46015255	46019404	0	3	12,155,82	0,1285,4068	1.28326401382207	1.40633102445974e-05	0.00053612299349299
chr6	125889322	125889520	NCOA7	0	+	125889322	125889520	0	1	198	0	-1.60891957652419	0.00531853963498015	0.0544113648080343
chr17	16101311	16101610	NCOR1	0	-	16101311	16101610	0	1	299	0	-1.2573454747054	9.22815096805209e-05	0.00243802994937079
chr12	124398121	124398170	NCOR2	0	-	124398121	124398170	0	1	49	0	2.50667435809645	0.00617784194243374	0.0607057957424155
chr5	150555418	150556116	NDST1	0	+	150555418	150556116	0	1	698	0	0.642303759781213	0.00582595932523879	0.0581568199897596
chr16	23587229	23596318	NDUFAB1	0	-	23587229	23596318	0	2	91,196	0,8894	0.962174673150353	0.00668364031844716	0.0640356396224556
chr3	179604787	179604932	NDUFB5	0	+	179604787	179604932	0	1	145	0	1.08089266566333	0.00303615504044876	0.0359572893868189
chr11	65423648	65423897	NEAT1	0	+	65423648	65423897	0	1	249	0	1.27939729799039	3.00746530187726e-07	1.89753246294054e-05
chr11	65423948	65424646	NEAT1	0	+	65423948	65424646	0	1	698	0	1.66858090152682	1.01069510497971e-40	9.15083348048633e-37
chr11	65424797	65424896	NEAT1	0	+	65424797	65424896	0	1	99	0	2.68602735679255	1.01546294336099e-06	5.40823617011201e-05
chr11	65425147	65425296	NEAT1	0	+	65425147	65425296	0	1	149	0	2.94388162303894	4.47539081142212e-16	2.53251177541349e-13
chr11	65425397	65425446	NEAT1	0	+	65425397	65425446	0	1	49	0	5.31730308936262	5.72223794682198e-08	4.40928871238521e-06
chr11	65425947	65425996	NEAT1	0	+	65425947	65425996	0	1	49	0	3.49632113077454	0.000154519099608359	0.0036662451677448
chr11	65426297	65426346	NEAT1	0	+	65426297	65426346	0	1	49	0	2.18265855304928	0.00580440088945587	0.0580157428249745
chr1	16459594	16459990	NECAP2	0	+	16459594	16459990	0	1	396	0	-1.02109316794609	0.00259623364700022	0.0321547779322557
chr22	29490644	29491090	NEFH	0	+	29490644	29491090	0	1	446	0	-0.569643617332944	0.00963105781154531	0.081916014491058
chr12	54292307	54292805	NFE2	0	-	54292307	54292805	0	1	498	0	-0.956745343522787	0.0024075843526193	0.0303597057501604
chr17	48048423	48050965	NFE2L1	0	+	48048423	48050965	0	2	40,359	0,2184	-0.50002522080908	0.0048480285378062	0.0508419411518546
chr17	48058562	48058859	NFE2L1	0	+	48058562	48058859	0	1	297	0	-0.71096058327744	0.000302607816869093	0.00624102773105414
chr2	177231550	177231649	NFE2L2	0	-	177231550	177231649	0	1	99	0	-1.12906491491776	0.00801917919840118	0.0721367595254091
chr19	3366593	3382136	NFIC	0	+	3366593	3382136	0	2	74,425	0,15119	-0.891712417908676	0.00160437911946587	0.0224687525872297
chr9	33294738	33301267	NFX1	0	+	33294738	33301267	0	2	690,5	0,6525	-0.806749545243984	0.000223847198009804	0.00488949517799441
chr15	90271331	90272064	NGRN	0	+	90271331	90272064	0	1	733	0	-1.32646964957234	1.09725195128541e-32	2.48362979173452e-29
chr15	22838690	22838937	NIPA2	0	+	22838690	22838937	0	1	247	0	0.933902059016887	0.00186245580726469	0.0250746094854639
chr5	36975808	36976306	NIPBL	0	+	36975808	36976306	0	1	498	0	-0.79405908282946	0.000372647002066747	0.00741526583892819
chr5	36985030	36986077	NIPBL	0	+	36985030	36986077	0	1	1047	0	-0.633602636715104	0.00206411405078017	0.0269776134771957
chr22	29555356	29555554	NIPSNAP1	0	-	29555356	29555554	0	1	198	0	-0.840849688492203	0.0125117281301501	0.0977404542626217
chr3	52487816	52487915	NISCH	0	+	52487816	52487915	0	1	99	0	-2.49534229156211	6.01175679774092e-05	0.00173621837469685
chr3	52487965	52488064	NISCH	0	+	52487965	52488064	0	1	99	0	-2.6186662981164	2.4901696503865e-05	0.000846003602799227
chr3	100334767	100339153	NIT2	0	+	100334767	100339153	0	2	32,67	0,4320	1.4901363300661	0.00053004070928719	0.00965591263961009
chrX	119589485	119589833	NKRF	0	-	119589485	119589833	0	1	348	0	-0.89446548046608	0.0059010121244729	0.0587441053050881
chrX	119590932	119591280	NKRF	0	-	119590932	119591280	0	1	348	0	-1.08649937189786	0.0026806600433256	0.0327539757520513
chr16	57025464	57025812	NLRC5	0	+	57025464	57025812	0	1	348	0	-1.32457393150581	0.00139864002101752	0.0203792870985466
chr17	51153559	51154366	NME1	0	+	51153559	51154366	0	2	104,142	0,666	2.44736084227654	7.92874340695432e-31	1.43573685613129e-27
chr17	51161242	51161893	NME1	0	+	51161242	51161893	0	2	31,166	0,486	-1.04874855669059	0.000311903849009764	0.00640357698171066
chr17	51153586	51154346	NME1-NME2	0	+	51153586	51154346	0	2	77,122	0,639	2.584708730374	7.25081788491276e-33	1.87568300371429e-29
chr11	114295912	114296010	NNMT	0	+	114295912	114296010	0	1	98	0	2.23976199081041	0.00328725636239029	0.0380971914806354
chr4	56976574	56977265	NOA1	0	-	56976574	56977265	0	1	691	0	-0.740306360712368	0.000286072573851215	0.00595645904366887
chr1	944303	944452	NOC2L	0	-	944303	944452	0	1	149	0	1.17347992671946	0.00200713789232028	0.0264240862466117
chr17	67717932	67719714	NOL11	0	+	67717932	67719714	0	2	157,41	0,1742	0.903840294012678	0.00327054462398122	0.0379391557021473
chr9	33461947	33463106	NOL6	0	-	33461947	33463106	0	2	867,74	0,1086	-0.602328190743634	3.46973673169724e-05	0.00112397124754157
chr1	6524479	6524777	NOL9	0	-	6524479	6524777	0	1	298	0	-1.59385852525165	0.000179157575544539	0.00409619365904106
chr7	156950371	156950569	NOM1	0	+	156950371	156950569	0	1	198	0	-1.97776433964372	7.44641209780905e-05	0.00207765223832244
chrX	71283638	71284991	NONO	0	+	71283638	71284991	0	3	84,57,8	0,759,1346	1.44525846599517	3.75355480951557e-05	0.00119875432964211
chr12	6556920	6557565	NOP2	0	-	6556920	6557565	0	1	645	0	-0.924606846285422	5.06982624593884e-08	4.00892636076247e-06
chr1	119915644	119915943	NOTCH2	0	-	119915644	119915943	0	1	299	0	-0.855217259636347	0.0126542071154226	0.0985558634176652
chr1	119916443	119916641	NOTCH2	0	-	119916443	119916641	0	1	198	0	-1.38837405126747	0.000151342238001296	0.00361067884812578
chr17	81952852	81953098	NOTUM	0	-	81952852	81953098	0	1	246	0	1.01353326436257	0.0113829356477009	0.0921420532547495
chr3	132722110	132722359	NPHP3-ACAD11	0	-	132722110	132722359	0	1	249	0	1.62830349737427	0.00685383346975946	0.0650126854218985
chr17	81558324	81565553	NPLOC4	0	-	81558324	81565553	0	2	1093,49	0,7181	0.559804116203158	0.00852825800045835	0.0753315589620975
chr10	101782580	101783364	NPM3	0	-	101782580	101783364	0	3	18,86,92	0,259,693	1.94537782518268	2.99393481075644e-07	1.89560040395726e-05
chr16	69710591	69710640	NQO1	0	-	69710591	69710640	0	1	49	0	-2.51499894369853	0.00108185469305715	0.0169172925577538
chr16	69711087	69711136	NQO1	0	-	69711087	69711136	0	1	49	0	-1.27822038880414	0.00918967044212377	0.0793924391059052
chr19	19201459	19201653	NR2C2AP	0	-	19201459	19201653	0	1	194	0	-1.57890230719997	1.5431321910519e-05	0.000576145107537482
chr5	143314144	143403282	NR3C1	0	-	143314144	143403282	0	3	25,1197,72	0,85512,89067	-0.880367728795796	3.57948266579363e-08	3.00091713660987e-06
chr12	52051436	52052512	NR4A1	0	+	52051436	52052512	0	2	133,17	0,1060	1.33455688216537	0.00229296550449038	0.0292195773084531
chr1	114708616	114709579	NRAS	0	-	114708616	114709579	0	2	39,11	0,953	-2.39275669868261	0.00250310290935034	0.0313242484329757
chr10	63153910	63154154	NRBF2	0	+	63153910	63154154	0	1	244	0	-0.783287609252417	0.00901126253957889	0.0782993963851701
chr10	63154251	63154446	NRBF2	0	+	63154251	63154446	0	1	195	0	-0.771366745115906	0.00712137384204289	0.0665739997582409
chr5	177294033	177294830	NSD1	0	+	177294033	177294830	0	1	797	0	-0.917410784009989	0.000680633336097379	0.0117716413085495
chr5	177294881	177294930	NSD1	0	+	177294881	177294930	0	1	49	0	-2.11689345840891	0.00066571985442258	0.0116135405817766
chr9	137448312	137448361	NSMF	0	-	137448312	137448361	0	1	49	0	-1.63855647555835	0.0121544889905317	0.0959013013684306
chr17	30185391	30185735	NSRP1	0	+	30185391	30185735	0	1	344	0	-0.999043564607246	0.00343851273847263	0.0395079877336691
chr5	6632639	6633063	NSUN2	0	-	6632639	6633063	0	2	118,180	0,245	1.8698271332494	7.7322530872934e-09	7.91048807371237e-07
chr12	95786982	95790263	NTN4	0	-	95786982	95790263	0	2	487,9	0,3273	-1.04764494032267	3.24660079913732e-05	0.00106502621867352
chr19	48913040	48918775	NUCB1	0	+	48913040	48918775	0	3	157,91,50	0,434,5686	-1.24894874793018	1.77084604279456e-05	0.000643905223753491
chr4	87457874	87458071	NUDT9	0	+	87457874	87458071	0	1	197	0	-1.19841959580857	0.00089914815133565	0.0146116409569224
chr17	29264021	29287683	NUFIP2	0	-	29264021	29287683	0	3	571,33,1692	0,3477,21971	-0.616051308716481	2.24595041960338e-05	0.000782109042272652
chr11	72013037	72013485	NUMA1	0	-	72013037	72013485	0	1	448	0	-1.89544276005126	1.53746229436018e-11	3.39516673491149e-09
chr11	72013885	72014333	NUMA1	0	-	72013885	72014333	0	1	448	0	-1.70023923891042	7.22468699432697e-11	1.30824632093273e-08
chr11	72014983	72015032	NUMA1	0	-	72014983	72015032	0	1	49	0	-2.05630838973349	0.00779782417907504	0.0707775525469606
chr11	72015482	72015681	NUMA1	0	-	72015482	72015681	0	1	199	0	-2.12619107875933	3.40129528444129e-07	2.12381569002286e-05
chr14	73276458	73276707	NUMB	0	-	73276458	73276707	0	1	249	0	-1.5130049002465	4.45882929237378e-06	0.000199852675312635
chr9	131197401	131197950	NUP214	0	+	131197401	131197950	0	1	549	0	-1.4495701852327	2.19580673810876e-08	2.01835880272454e-06
chr9	131198001	131198150	NUP214	0	+	131198001	131198150	0	1	149	0	-2.13309749249171	0.000746028184081299	0.0126371172659908
chr22	45184937	45185630	NUP50	0	+	45184937	45185630	0	1	693	0	-0.645565043961882	0.00733573741036453	0.0677732311361637
chr19	49908115	49908610	NUP62	0	-	49908115	49908610	0	1	495	0	-0.827387022858989	8.93541714863166e-09	9.09002998468664e-07
chr19	49909008	49909205	NUP62	0	-	49909008	49909205	0	1	197	0	-1.65939980831468	6.39086071854507e-13	1.8665436434099e-10
chr19	49909404	49927758	NUP62	0	-	49909404	49927758	0	2	481,65	0,18290	-1.2498267778088	1.45585215768502e-18	1.09844045297335e-15
chr17	5419391	5419689	NUP88	0	-	5419391	5419689	0	1	298	0	1.13390280356054	2.59727517038367e-05	0.00087716054319838
chr11	3712595	3712644	NUP98	0	-	3712595	3712644	0	1	49	0	2.51640294118058	0.00284021415142023	0.0340599985787534
chr15	41332890	41342421	NUSAP1	0	+	41332890	41342421	0	2	161,36	0,9496	1.00828274465739	0.00304341310757986	0.0360196892497099
chr16	67846916	67865130	NUTF2	0	+	67846916	67865130	0	2	70,29	0,18186	-1.00867857132654	0.00276829983275993	0.0334189155810779
chr20	23354140	23354577	NXT1	0	+	23354140	23354577	0	1	437	0	-0.52585121967405	0.00829705499947888	0.0737932573332827
chr12	112941644	112941843	OAS3	0	+	112941644	112941843	0	1	199	0	-2.4806280594732	8.14269772871067e-17	5.26599894541045e-14
chr12	112968017	112968066	OAS3	0	+	112968017	112968066	0	1	49	0	-1.18512188428455	0.0052288232889191	0.0537711561462758
chr12	121020342	121020738	OASL	0	-	121020342	121020738	0	1	396	0	0.561297455000924	0.00444948669592559	0.0476471348845775
chr19	2269535	2271421	OAZ1	0	+	2269535	2271421	0	2	210,37	0,1850	-0.658520487899143	0.0125717216293205	0.0980821780541727
chr1	228360081	228360380	OBSCN	0	+	228360081	228360380	0	1	299	0	-1.35642718069692	0.00747037387669678	0.068729734038976
chr19	17228825	17228874	OCEL1	0	+	17228825	17228874	0	1	49	0	-1.76994624291428	0.000124454684203071	0.00310183612710546
chrX	129540325	129540374	OCRL	0	+	129540325	129540374	0	1	49	0	2.27038509108774	0.00833217910166943	0.074032924029946
chr7	44708722	44709020	OGDH	0	+	44708722	44709020	0	1	298	0	-1.12151475892943	0.0101272137842348	0.0849391325636517
chr20	62804825	62804973	OGFR	0	+	62804825	62804973	0	1	148	0	0.928294481012881	0.000159937457664827	0.00376612156488256
chr20	62812815	62813358	OGFR	0	+	62812815	62813358	0	1	543	0	-0.656272401095897	1.27894078814109e-05	0.000496975532009847
chr15	41298302	41298451	OIP5-AS1	0	+	41298302	41298451	0	1	149	0	1.01422679546377	0.0114786061073602	0.0924901437080096
chr15	41299299	41299497	OIP5-AS1	0	+	41299299	41299497	0	1	198	0	1.50890863740503	0.00142712998728957	0.0206574498879613
chr12	10159286	10159977	OLR1	0	-	10159286	10159977	0	1	691	0	-0.624144914454511	0.00212126801523736	0.0275354273977908
chr1	241640201	241640349	OPN3	0	-	241640201	241640349	0	1	148	0	1.13460324935235	0.0100172252425824	0.0843374529222283
chr10	13108989	13109219	OPTN	0	+	13108989	13109219	0	2	27,123	0,108	-0.548279521416808	0.0117085824416821	0.0936893552160761
chr16	46697750	46697799	ORC6	0	+	46697750	46697799	0	1	49	0	2.50261677180426	0.0120534404467519	0.0953532982130986
chr11	59576292	59576924	OSBP	0	-	59576292	59576924	0	2	428,120	0,513	-0.687666990961187	0.000167466914739851	0.00388283084777109
chr8	89925493	89925591	OSGIN2	0	+	89925493	89925591	0	1	98	0	-2.27799187732716	0.00619128779752071	0.0607057957424155
chr5	38846158	38846257	OSMR	0	+	38846158	38846257	0	1	99	0	1.10990513820786	0.00635843504410947	0.0618691788171598
chr5	38885402	38886055	OSMR	0	+	38885402	38886055	0	2	83,17	0,637	1.18949514641327	0.00679547015808499	0.0645605318061926
chr10	23440356	23440454	OTUD1	0	+	23440356	23440454	0	1	98	0	-1.02760484619797	0.00670772096714653	0.0641306289720641
chr5	41870294	41870491	OXCT1	0	-	41870294	41870491	0	1	197	0	0.927202946894944	0.00410927985987647	0.0449340819460405
chr3	38253153	38253898	OXSR1	0	+	38253153	38253898	0	1	745	0	-0.549975807838102	0.00529440014623881	0.0541950242216463
chr12	121228860	121229005	P2RX4	0	+	121228860	121229005	0	2	7,43	0,103	-2.18975865393914	9.03677772992439e-05	0.00240983585776049
chr1	42766739	42766985	P3H1	0	-	42766739	42766985	0	1	246	0	1.49093349722053	0.00147734075817707	0.0211308739724094
chr17	41810902	41811147	P3H4	0	-	41810902	41811147	0	2	133,16	0,230	-0.76764772576518	0.00710791257689019	0.0665512310973772
chr10	73074872	73077775	P4HA1	0	-	73074872	73077775	0	2	44,55	0,2849	1.42780810078103	0.0063373140543362	0.0617678103253645
chr11	47177621	47177919	PACSIN3	0	-	47177621	47177919	0	1	298	0	-0.776500149283697	0.0100090614448257	0.0843374529222283
chr17	2593629	2593976	PAFAH1B1	0	+	2593629	2593976	0	1	347	0	0.944644872591829	1.44171217724846e-05	0.000546161592167682
chr19	746745	747141	PALM	0	+	746745	747141	0	1	396	0	-0.863981282122893	0.00040339787882451	0.00785454708575724
chr19	747241	747488	PALM	0	+	747241	747488	0	1	247	0	-2.01968448360861	1.30568623196401e-07	9.12871285266578e-06
chr9	110136448	110136597	PALM2-AKAP2	0	+	110136448	110136597	0	1	149	0	-0.996095289265842	0.00725638874885679	0.0672460017729267
chr9	110137394	110137842	PALM2-AKAP2	0	+	110137394	110137842	0	1	448	0	-1.34656444934935	1.63905811880661e-06	8.29052078641065e-05
chr9	110138041	110138090	PALM2-AKAP2	0	+	110138041	110138090	0	1	49	0	-2.92145132711954	1.90357426983898e-06	9.52207814316139e-05
chr9	110138290	110138389	PALM2-AKAP2	0	+	110138290	110138389	0	1	99	0	-1.45186662377649	0.000486135357520676	0.00903792510676017
chr11	94181378	94181823	PANX1	0	+	94181378	94181823	0	1	445	0	-0.688974795577321	0.00657638646130088	0.0634106528441088
chr5	79612618	79612767	PAPD4	0	+	79612618	79612767	0	1	149	0	1.17449625405228	0.00835351666982081	0.074149076546075
chr9	116187455	116187504	PAPPA	0	+	116187455	116187504	0	1	49	0	-2.4793030390547	0.00477056951852862	0.0502825802337114
chr9	116187555	116187903	PAPPA	0	+	116187555	116187903	0	1	348	0	-1.29361510139079	0.00254492777326034	0.0316725444111329
chr4	107701181	107720213	PAPSS1	0	-	107701181	107720213	0	2	105,94	0,18939	1.24806514741079	0.00184836846112546	0.0249034643556992
chr16	2971645	2971943	PAQR4	0	+	2971645	2971943	0	1	298	0	-0.662819792628699	0.00380328807722619	0.0424835077134607
chr3	122555394	122555742	PARP9	0	-	122555394	122555742	0	1	348	0	-0.745498927333033	0.00141493334184309	0.0205137013243352
chr1	54757693	54757991	PARS2	0	-	54757693	54757991	0	1	298	0	-1.10865547998162	0.00765984140315837	0.0699348323551551
chr2	241126703	241126851	PASK	0	-	241126703	241126851	0	1	148	0	-1.86719447344573	0.00634460609703877	0.0617678103253645
chr2	70087453	70087902	PCBP1	0	+	70087453	70087902	0	1	449	0	-0.656094494720501	1.8179007250985e-07	1.23753933571743e-05
chr2	70088303	70088702	PCBP1	0	+	70088303	70088702	0	1	399	0	-0.665680878218222	2.47946181150191e-07	1.59213101002399e-05
chr3	51957503	51957748	PCBP4	0	-	51957503	51957748	0	1	245	0	-1.52363320508023	0.000416579320051802	0.00806782708823319
chr5	141864534	141864583	PCDH1	0	-	141864534	141864583	0	1	49	0	-Inf	0.00018979942805876	0.00427585544818446
chr11	83157145	83157442	PCF11	0	+	83157145	83157442	0	1	297	0	0.794614562423783	0.000429749168485825	0.00826103815598866
chr14	24103588	24104033	PCK2	0	+	24103588	24104033	0	1	445	0	-0.758282684348817	0.00275434193500051	0.0333423397300895
chr14	70977937	70978585	PCNX	0	+	70977937	70978585	0	1	648	0	-0.708809925167537	0.00106603369524521	0.0167073392342264
chr11	65618159	65619004	PCNXL3	0	+	65618159	65619004	0	1	845	0	-0.864492374716245	1.41551798927858e-05	0.000538491591383541
chr11	65636667	65637290	PCNXL3	0	+	65636667	65637290	0	2	23,525	0,99	-0.639040165056136	0.00138627580510667	0.0202277858814436
chr1	55039526	55040024	PCSK9	0	+	55039526	55040024	0	1	498	0	1.21404120532669	5.5890977506936e-12	1.2650922758695e-09
chr1	55063706	55064703	PCSK9	0	+	55063706	55064703	0	1	997	0	-0.555971501386046	0.0113594052155899	0.092034053531947
chr3	196270457	196283538	PCYT1A	0	-	196270457	196283538	0	2	85,64	0,13018	1.15616817536908	0.009502255061265	0.0810871039818033
chr10	103425019	103425515	PDCD11	0	+	103425019	103425515	0	1	496	0	-0.796236711336878	0.000160201557357579	0.00376744129952082
chr2	100576397	100576495	PDCL3	0	+	100576397	100576495	0	1	98	0	-1.19141113190577	0.00153386765147432	0.0216994339319508
chr3	57557053	57557401	PDE12	0	+	57557053	57557401	0	1	348	0	-1.57100733522209	2.7001561159009e-06	0.000128669544596667
chr11	72577139	72577588	PDE2A	0	-	72577139	72577588	0	1	449	0	0.776401218654058	0.00708697447316863	0.0664238787578351
chr5	58974037	58975761	PDE4D	0	-	58974037	58975761	0	2	1044,105	0,1620	-0.884914097217721	5.54945502950077e-14	1.89602889951321e-11
chr5	59768409	59893213	PDE4D	0	-	59768409	59893213	0	2	204,46	0,124759	1.39698747822954	0.000806585905372347	0.0134411347272367
chr7	149003652	149005173	PDIA4	0	-	149003652	149005173	0	2	558,33	0,1489	-0.741550580500787	0.000110852666913097	0.00283519787070954
chr8	93922359	93922804	PDP1	0	+	93922359	93922804	0	1	445	0	-0.626117945194064	0.00544765234189978	0.0553213822734249
chr4	39825211	39825460	PDS5A	0	-	39825211	39825460	0	1	249	0	-1.00508850993441	0.00964353905161789	0.0819456492013486
chr21	43761310	43762157	PDXK	0	+	43761310	43762157	0	1	847	0	0.972513524470343	8.11176190532908e-05	0.00221216543044727
chr12	118136130	118138070	PEBP1	0	+	118136130	118138070	0	2	215,32	0,1909	1.17590230494913	0.00654353940732877	0.0631948861802184
chr1	31635271	31635517	PEF1	0	-	31635271	31635517	0	1	246	0	1.19187989842289	0.00192655665593174	0.0257082446025143
chr7	94666356	94666405	PEG10	0	+	94666356	94666405	0	1	49	0	-2.12157922719033	0.000995414058465734	0.0158530851105519
chr7	94666555	94666604	PEG10	0	+	94666555	94666604	0	1	49	0	-2.4075243291094	0.00439400598361124	0.0472911000239212
chr11	66475906	66476103	PELI3	0	+	66475906	66476103	0	1	197	0	-1.35871576731135	0.00818523390694939	0.0730859051218144
chr5	52801479	52801924	PELO	0	+	52801479	52801924	0	1	445	0	-0.745981539405146	0.000145376176163778	0.00349597848336479
chr6	42974965	42978843	PEX6	0	-	42974965	42978843	0	2	74,575	0,3304	-0.693233548570458	0.00443618309216032	0.0475891015597388
chr10	3067569	3068636	PFKP	0	+	3067569	3068636	0	2	139,10	0,1058	1.11170857607772	0.0037355664193027	0.0419365385745402
chr10	97426270	97430497	PGAM1	0	+	97426270	97430497	0	2	177,119	0,4109	0.878516552156433	0.00328837587167181	0.0380971914806354
chrX	77969540	77969589	PGAM4	0	-	77969540	77969589	0	1	49	0	1.25791335044023	0.00279938798958965	0.0336819386813883
chr1	63593276	63593720	PGM1	0	+	63593276	63593720	0	1	444	0	0.882551075287752	0.0037398290446313	0.0419583793929267
chr4	37826710	37830008	PGM2	0	+	37826710	37830008	0	2	104,45	0,3254	0.978072582369057	0.00301756078586173	0.0358073333619818
chr16	2213245	2213493	PGP	0	-	2213245	2213493	0	1	248	0	-0.895641293992807	0.011342184322978	0.091935664154201
chr5	126603725	126608403	PHAX	0	+	126603725	126608403	0	2	459,40	0,4639	-0.618434061970676	0.000874883614740248	0.0142595792040652
chr6	169710296	169712388	PHF10	0	-	169710296	169712388	0	2	96,3	0,2090	1.99393340506072	4.16794084710702e-05	0.00129234713800366
chr17	28924109	28950096	PHF12	0	-	28924109	28950096	0	3	194,73,32	0,2882,25956	0.850285376973907	0.00517168220439451	0.0533611517704705
chr17	7236109	7236505	PHF23	0	-	7236109	7236505	0	1	396	0	-0.853700629022107	4.45462673432607e-09	4.8593000545287e-07
chr6	63685450	63685698	PHF3	0	+	63685450	63685698	0	1	248	0	-1.34573541955701	0.000513225905800793	0.00942545101647136
chr6	63713184	63713731	PHF3	0	+	63713184	63713731	0	1	547	0	-1.83128497295385	3.87188992925399e-17	2.69662241688197e-14
chr22	41459910	41460346	PHF5A	0	-	41459910	41460346	0	1	436	0	-0.77005386542487	3.96878329868988e-05	0.00124336899606706
chr11	118628051	118628547	PHLDB1	0	+	118628051	118628547	0	1	496	0	-0.764632156066183	0.0118459429669511	0.0942884990090335
chr3	111859832	111884613	PHLDB2	0	+	111859832	111884613	0	2	47,550	0,24232	-0.752081401560367	0.000589176267891202	0.0105422963033339
chr3	111884764	111913665	PHLDB2	0	+	111884764	111913665	0	2	649,347	0,28555	-0.737666622679055	1.53803000886422e-06	7.84525278887699e-05
chr16	71648869	71649318	PHLPP2	0	-	71648869	71649318	0	1	449	0	-1.10790478983067	0.00192327155547631	0.025702288801893
chr1	151315647	151324772	PI4KB	0	-	151315647	151324772	0	2	863,28	0,9098	-0.743794456815416	8.8645432895066e-05	0.00237184001648066
chr11	85958666	85959015	PICALM	0	-	85958666	85959015	0	1	349	0	-1.09267267465383	0.0056493532412917	0.0568957110641324
chr11	86068662	86069731	PICALM	0	-	86068662	86069731	0	2	436,12	0,1058	0.710896309781527	0.00090926537070108	0.0147535639181498
chr18	10670645	10671193	PIEZO2	0	-	10670645	10671193	0	1	548	0	-0.946670583129684	0.00275687687402727	0.0333423397300895
chr17	28561629	28563479	PIGS	0	-	28561629	28563479	0	2	1,49	0,1802	-1.84522122585837	0.000186340385166704	0.00422838558220386
chr22	31283175	31283224	PIK3IP1	0	-	31283175	31283224	0	1	49	0	-3.23608607235663	0.00729193959628827	0.0675045055856193
chr19	18169641	18169889	PIK3R2	0	+	18169641	18169889	0	1	248	0	-1.79125815672347	7.22829581231005e-08	5.45374919038794e-06
chr3	130735970	130745001	PIK3R4	0	-	130735970	130745001	0	2	33,516	0,8516	-1.2292600033899	3.19996515032488e-05	0.00105723436680684
chr22	31618888	31619234	PISD	0	-	31618888	31619234	0	1	346	0	-1.05303754647493	0.00114160850701299	0.0175188532584671
chr1	23778435	23778681	PITHD1	0	+	23778435	23778681	0	1	246	0	1.46432739829565	0.000851470750542439	0.0140040257500658
chr16	2109881	2110329	PKD1	0	-	2109881	2110329	0	1	448	0	-0.722084311895344	0.00919956898217628	0.0794400549018828
chr16	2110480	2111678	PKD1	0	-	2110480	2111678	0	1	1198	0	-1.34112604138487	6.29532881329783e-16	3.2936565374242e-13
chr15	72231039	72231088	PKM	0	-	72231039	72231088	0	1	49	0	2.46654870084231	0.00340506764264937	0.0391485491257745
chr1	88833142	88833575	PKN2	0	+	88833142	88833575	0	2	16,331	0,103	-0.885558724902094	0.000188246372829522	0.00425033082194139
chr9	26905847	26905945	PLAA	0	-	26905847	26905945	0	1	98	0	-1.20391587777038	0.0113880006176347	0.0921420532547495
chr6	143948160	143948458	PLAGL1	0	-	143948160	143948458	0	1	298	0	-0.939506438798498	0.00481096652125033	0.050619977784312
chr17	45118860	45118909	PLCD3	0	-	45118860	45118909	0	1	49	0	-1.40379450846886	0.00811264270269229	0.0726886363485166
chr3	17011393	17011789	PLCL2	0	+	17011393	17011789	0	1	396	0	-0.753020604246082	0.00743885126654259	0.0684969669881337
chr19	40370019	40371784	PLD3	0	+	40370019	40371784	0	3	10,128,112	0,91,1654	-0.882816338694281	0.0013683614569551	0.0200959361415596
chr8	143915446	143915545	PLEC	0	-	143915446	143915545	0	1	99	0	-1.92702996013371	1.2534280722819e-05	0.000488109151244745
chr8	143916294	143916892	PLEC	0	-	143916294	143916892	0	1	598	0	-1.60267805901717	2.94299102906858e-16	1.71908650175399e-13
chr8	143916943	143917042	PLEC	0	-	143916943	143917042	0	1	99	0	-3.2534139060619	7.12591468407733e-10	9.62955694770689e-08
chr8	143917591	143917640	PLEC	0	-	143917591	143917640	0	1	49	0	-2.102761523567	7.28248489839946e-05	0.00203819530974061
chr8	143917691	143918788	PLEC	0	-	143917691	143918788	0	1	1097	0	-1.83074072148925	2.69585827178913e-33	9.76332031711152e-30
chr8	143918839	143918987	PLEC	0	-	143918839	143918987	0	1	148	0	-2.04863577987876	3.09930829658644e-06	0.000145018797505394
chr8	143919138	143919486	PLEC	0	-	143919138	143919486	0	1	348	0	-2.78776093535177	1.31469081152518e-17	9.52256848603922e-15
chr8	143919537	143920883	PLEC	0	-	143919537	143920883	0	1	1346	0	-2.16812822081783	3.25294446429166e-64	5.89043183593933e-60
chr8	143921134	143922130	PLEC	0	-	143921134	143922130	0	1	996	0	-2.32787217422799	1.11038881370565e-24	1.34046137590546e-21
chr8	143922888	143923236	PLEC	0	-	143922888	143923236	0	1	348	0	-1.74014247994731	5.5793850405359e-09	5.97957845719527e-07
chr8	143923985	143924284	PLEC	0	-	143923985	143924284	0	1	299	0	-2.66474530404015	4.67459301027277e-14	1.65975549470626e-11
chr19	29674980	29675029	PLEKHF1	0	+	29674980	29675029	0	1	49	0	-1.51124308761799	0.00817985165465627	0.0730738795079012
chr14	64741127	64742024	PLEKHG3	0	+	64741127	64742024	0	1	897	0	-1.55539204057325	3.62142568416798e-10	5.37514559745195e-08
chr17	42676686	42677030	PLEKHH3	0	-	42676686	42677030	0	1	344	0	0.617779221551346	0.00396229162447088	0.0437702814239083
chr19	4838981	4844709	PLIN3	0	-	4838981	4844709	0	2	556,42	0,5687	-0.548685609340399	0.0102259725865292	0.0855692752296073
chr1	11934766	11949839	PLOD1	0	+	11934766	11949839	0	3	90,92,67	0,13210,15007	1.22812572840034	5.1181351850873e-05	0.00151684438513193
chr3	146070579	146071094	PLOD2	0	-	146070579	146071094	0	2	294,53	0,463	-1.25596447059418	3.12350674977083e-07	1.96390486891841e-05
chr3	126988694	126989141	PLXNA1	0	+	126988694	126989141	0	1	447	0	-1.00563860543821	0.000392679505811633	0.00771113938664184
chr3	126989341	126989390	PLXNA1	0	+	126989341	126989390	0	1	49	0	-2.9565445110242	0.00011263642404252	0.00286866436928544
chr1	208210460	208217081	PLXNA2	0	-	208210460	208217081	0	2	3,347	0,6275	-0.998091663597157	0.00506507367188899	0.0525606613470292
chr1	208217682	208243770	PLXNA2	0	-	208217682	208243770	0	2	321,128	0,25961	-0.845559714657397	0.0108947502493319	0.0893892784390129
chr22	50289580	50307572	PLXNB2	0	-	50289580	50307572	0	3	1018,60,20	0,5139,17973	-0.737914530520677	1.04971817323341e-06	5.5742805515867e-05
chr11	818951	819862	PNPLA2	0	+	818951	819862	0	2	8,289	0,623	0.839103467113414	0.00352812915445604	0.0402566872897857
chr11	824829	825125	PNPLA2	0	+	824829	825125	0	1	296	0	-0.790333395394751	0.0109017953327211	0.0894065715058483
chr7	131510944	131511392	PODXL	0	-	131510944	131511392	0	1	448	0	-0.935518083124781	3.56896119975206e-05	0.00115029651574155
chr3	127660606	127660802	PODXL2	0	+	127660606	127660802	0	1	196	0	-1.44077214482501	4.07550185626768e-08	3.33468033916438e-06
chr1	166849201	166850237	POGK	0	+	166849201	166850237	0	1	1036	0	-1.17259265756437	1.62792272414686e-11	3.55161743239173e-09
chr1	151404866	151405662	POGZ	0	-	151404866	151405662	0	1	796	0	-0.796179094997917	0.00148242592432087	0.0211868734314146
chr7	44114729	44114926	POLD2	0	-	44114729	44114926	0	1	197	0	-0.862248896962404	0.0116761171273982	0.0935950105989047
chr22	42603026	42614912	POLDIP3	0	-	42603026	42614912	0	2	135,114	0,11773	1.54917977402726	0.000810253892542212	0.0134606215469306
chr15	89328688	89328787	POLG	0	-	89328688	89328787	0	1	99	0	-1.28166111269114	0.00267786475385092	0.0327445376309478
chr15	89333787	89334795	POLG	0	-	89333787	89334795	0	2	127,123	0,886	1.06307247454263	0.000676971857129054	0.0117491323535028
chr13	27622889	27622938	POLR1D	0	+	27622889	27622938	0	1	49	0	-1.38795612045637	0.000574792177759101	0.0103152697910695
chr13	27622989	27623236	POLR1D	0	+	27622989	27623236	0	1	247	0	-0.81633680743412	1.88282506099181e-05	0.000680522878332131
chr2	127846662	127846958	POLR2D	0	-	127846662	127846958	0	1	296	0	-0.689577506907842	0.000710687620166548	0.0121636402892021
chr3	184368349	184368497	POLR2H	0	+	184368349	184368497	0	1	148	0	-0.929595804530199	0.0123512323023207	0.0968208288010494
chr7	72946241	72946539	POM121	0	+	72946241	72946539	0	1	298	0	-0.830783856045731	0.00575287032770521	0.0577026356009777
chr7	75418519	75418817	POM121C	0	-	75418519	75418817	0	1	298	0	-1.1830027276329	0.00830594066071487	0.0738360203653534
chr3	43080261	43080359	POMGNT2	0	-	43080261	43080359	0	1	98	0	-1.91291011345655	2.60563292451532e-05	0.00087716054319838
chr7	95405008	95405446	PON2	0	-	95405008	95405446	0	1	438	0	-1.17329909135576	0.00687815256115106	0.0651750845511896
chr7	100706912	100707059	POP7	0	+	100706912	100707059	0	1	147	0	-0.891210846533989	0.000537144079326194	0.0097363413297685
chr7	100707157	100707304	POP7	0	+	100707157	100707304	0	1	147	0	-0.610893160787825	0.00170392452177171	0.0234426040410256
chr19	10106371	10106557	PPAN	0	+	10106371	10106557	0	2	42,57	0,130	1.16864200345352	0.00890420503559527	0.0774063105062694
chr1	56496475	56496524	PPAP2B	0	-	56496475	56496524	0	1	49	0	-1.88905252506853	0.0050428843159398	0.0524205219248209
chr19	49149638	49150531	PPFIA3	0	+	49149638	49150531	0	3	81,72,296	0,442,598	0.561589909444552	0.0117887458989746	0.0939985075907672
chr22	21920466	21920615	PPM1F	0	-	21920466	21920615	0	1	149	0	1.54206250750099	0.00180342047529965	0.0244760885115832
chr2	28751948	28752097	PPP1CB	0	+	28751948	28752097	0	1	149	0	1.17984707775871	0.00245629029661206	0.0308450101879689
chr12	79934753	79935001	PPP1R12A	0	-	79934753	79935001	0	1	248	0	1.78086702187204	5.77388451035454e-06	0.000247757110695498
chr19	48874553	48874751	PPP1R15A	0	+	48874553	48874751	0	1	198	0	-0.972245978253101	0.0100341705957994	0.0844325098274798
chr1	204405454	204405503	PPP1R15B	0	-	204405454	204405503	0	1	49	0	-1.58436899923726	0.00916620997108482	0.0792275561605747
chr1	204406052	204410274	PPP1R15B	0	-	204406052	204410274	0	2	262,783	0,3440	-1.12682719242702	1.36342688269288e-12	3.57810637562357e-10
chr1	204410524	204411021	PPP1R15B	0	-	204410524	204411021	0	1	497	0	-0.974119978769761	5.74530290376982e-10	8.00276499857415e-08
chr1	204411171	204411568	PPP1R15B	0	-	204411171	204411568	0	1	397	0	-0.983355770782383	0.000200323598814935	0.00445087083109305
chr1	204411718	204411817	PPP1R15B	0	-	204411718	204411817	0	1	99	0	-1.1866630835351	0.00304882484232879	0.0360601699835988
chr17	50134872	50135267	PPP1R9B	0	-	50134872	50135267	0	1	395	0	-0.912697037683447	0.00272326631740833	0.0331626808847545
chr17	50149776	50150319	PPP1R9B	0	-	50149776	50150319	0	1	543	0	-1.83060079175126	6.91913484262446e-10	9.42042810001833e-08
chr5	134197355	134199093	PPP2CA	0	-	134197355	134199093	0	2	490,8	0,1731	-0.602209424383534	0.00276296483725973	0.0333767626905264
chr5	134225811	134226109	PPP2CA	0	-	134225811	134226109	0	1	298	0	0.678351433631277	0.00598834384499419	0.0592722644815998
chr19	52189999	52206040	PPP2R1A	0	+	52189999	52206040	0	3	176,91,78	0,11945,15964	1.43678037874834	2.29865777455285e-07	1.51528380403288e-05
chr6	43011802	43011999	PPP2R5D	0	+	43011802	43011999	0	1	197	0	-1.08774074731144	0.0114477279782463	0.0924595350635058
chr2	55617428	55617725	PPP4R3B	0	-	55617428	55617725	0	1	297	0	0.982356916628634	0.00245892142419976	0.0308566522171928
chr10	102133044	102137870	PPRC1	0	+	102133044	102137870	0	2	178,21	0,4806	1.27560763239359	0.00384067451344463	0.042719246983695
chr10	102139429	102139876	PPRC1	0	+	102139429	102139876	0	1	447	0	-1.18806104130393	3.45668322876716e-07	2.15098350194212e-05
chr10	102140026	102140324	PPRC1	0	+	102140026	102140324	0	1	298	0	-1.31047613912003	1.35297439310656e-05	0.000519060599796051
chr10	102140474	102140523	PPRC1	0	+	102140474	102140523	0	1	49	0	-2.41129653512688	0.00167476883709187	0.0231855612401067
chr6	105402875	105403024	PREP	0	-	105402875	105403024	0	1	149	0	1.09139723429661	0.0106446275213808	0.0877943873784028
chr1	147167926	147172490	PRKAB2	0	-	147167926	147172490	0	3	8,179,62	0,4063,4503	1.47574575651544	1.35660599739336e-05	0.000519353517987294
chr12	49013090	49018552	PRKAG1	0	-	49013090	49018552	0	2	21,29	0,5434	1.41587299856213	0.000545492673357933	0.00986791341574971
chr8	47774155	47776869	PRKDC	0	-	47774155	47776869	0	2	223,26	0,2689	-1.05534737428442	0.00172144415398117	0.0236084581084314
chr1	107056989	107057136	PRMT6	0	+	107056989	107057136	0	1	147	0	-1.27036063841258	0.00326068586366853	0.03791996435482
chr20	4700057	4700304	PRNP	0	+	4700057	4700304	0	1	247	0	-1.23674402367389	2.02953381984434e-05	0.000729182508129786
chr20	4700601	4700748	PRNP	0	+	4700601	4700748	0	1	147	0	-1.38500573807796	0.000153115333547783	0.00364817428932008
chr10	11869691	11869889	PROSER2	0	+	11869691	11869889	0	1	198	0	-0.939722729453938	0.00840512590634765	0.0744483527655674
chr9	113291469	113292013	PRPF4	0	+	113291469	113292013	0	1	544	0	-0.67722586978932	0.00169366799237304	0.0233830799328514
chr19	49597033	49597432	PRR12	0	+	49597033	49597432	0	1	399	0	-1.18643677303936	0.000404419567057385	0.00786598229889916
chr11	36451274	36462874	PRR5L	0	+	36451274	36462874	0	2	62,533	0,11068	0.658793910304239	0.0105302909924438	0.0873488361388789
chr9	131474466	131476508	PRRC2B	0	+	131474466	131476508	0	1	2042	0	-1.57139028342143	3.47633152094133e-10	5.20243067613269e-08
chr1	171540702	171541549	PRRC2C	0	+	171540702	171541549	0	1	847	0	-0.639780013350538	0.0033376186876454	0.0385095292689182
chr1	171541800	171542049	PRRC2C	0	+	171541800	171542049	0	1	249	0	-1.52256092003995	0.000271163324824804	0.00571621127581787
chr11	86808280	86808479	PRSS23	0	+	86808280	86808479	0	1	199	0	-0.792947257335757	2.07474412313792e-09	2.47167543301194e-07
chr2	232520463	232522020	PRSS56	0	+	232520463	232522020	0	4	233,108,51,50	0,858,1353,1508	1.00167180167097	0.000723289504368996	0.0123210972202387
chr1	151033924	151034619	PRUNE	0	+	151033924	151034619	0	1	695	0	-0.69862980637062	0.00317946930816667	0.0372405111463661
chr17	32480542	32480641	PSMD11	0	+	32480542	32480641	0	1	99	0	-2.20996470262989	0.000927765139813416	0.0149732363206251
chr17	39980818	39984417	PSMD3	0	+	39980818	39984417	0	2	373,124	0,3476	1.20850191005065	4.27511959236421e-06	0.000193534663946328
chr16	74296824	74296873	PSMD7	0	+	74296824	74296873	0	1	49	0	1.36917589452144	0.0122146716775972	0.0962084709603871
chr16	74305601	74305699	PSMD7	0	+	74305601	74305699	0	1	98	0	-1.06710737529688	0.0103291034200879	0.0861464561268515
chr17	42839322	42841637	PSME3	0	+	42839322	42841637	0	2	59,140	0,2176	0.92892661134436	0.0067853988057531	0.0645325638521939
chr19	797491	804063	PTBP1	0	+	797491	804063	0	4	15,31,76,28	0,1922,6070,6545	-1.11912413497466	0.00307586895394282	0.0362144570988275
chr7	99419169	99420111	PTCD1	0	-	99419169	99420111	0	1	942	0	-0.600860832562138	0.000195699622315685	0.004380381657469
chr8	96334009	96334058	PTDSS1	0	+	96334009	96334058	0	1	49	0	2.37128263704744	0.00161752439868509	0.0225655869117023
chr1	116949272	116966929	PTGFRN	0	+	116949272	116966929	0	3	301,426,19	0,11971,17639	-0.539213987512415	0.000662515116620867	0.0115911340403581
chr1	116967029	116967276	PTGFRN	0	+	116967029	116967276	0	1	247	0	-0.911287835285217	0.00722972010259407	0.0671018819158244
chr11	47571519	47571767	PTPMT1	0	+	47571519	47571767	0	1	248	0	-0.814673475489189	1.07670407987361e-07	7.70630730369615e-06
chr12	112504750	112505927	PTPN11	0	+	112504750	112505927	0	2	47,103	0,1075	-1.23758989342361	0.0127356892480414	0.0990201206112209
chr1	43622076	43622325	PTPRF	0	+	43622076	43622325	0	1	249	0	-0.970335901491839	0.0066788599001392	0.0640237136430496
chr19	5244356	5256109	PTPRS	0	-	5244356	5256109	0	3	127,270,2	0,1420,11752	-0.856081834839677	0.00968572017786481	0.0821494243469677
chr17	42404092	42404390	PTRF	0	-	42404092	42404390	0	1	298	0	-1.35544379412047	1.51151303689493e-08	1.46366192898895e-06
chr17	42404440	42405136	PTRF	0	-	42404440	42405136	0	1	696	0	-0.979468987255812	9.95735508750005e-07	5.35037940428638e-05
chr1	31059281	31065717	PUM1	0	-	31059281	31065717	0	2	297,102	0,6335	-0.855869052624683	0.00450376093942007	0.0480012378405054
chr7	44884736	44885135	PURB	0	-	44884736	44885135	0	1	399	0	0.675288169809116	0.0116256812538781	0.0933974428328413
chr12	131932291	131943564	PUS1	0	+	131932291	131943564	0	4	22,103,692,26	0,6882,9001,11248	-0.564116442234931	3.22367586644133e-05	0.00105942509236878
chr19	44662563	44662612	PVR	0	+	44662563	44662612	0	1	49	0	-1.45991512910838	0.00717486730418737	0.0668240175519789
chr19	44662963	44663462	PVR	0	+	44662963	44663462	0	1	499	0	-0.776825520193724	1.32364693769833e-05	0.000508887446875613
chr10	132405408	132405654	PWWP2B	0	+	132405408	132405654	0	1	246	0	-0.679338279250918	0.0123115505290518	0.0967191136572975
chr6	3751564	3751713	PXDC1	0	-	3751564	3751713	0	1	149	0	0.815109392472025	0.000474999475327954	0.00887646078352795
chr2	1633387	1633786	PXDN	0	-	1633387	1633786	0	1	399	0	-1.86892384054615	4.13703710995864e-07	2.53086040497065e-05
chr2	1644704	1649471	PXDN	0	-	1644704	1649471	0	2	49,1300	0,3468	-0.635621308102961	9.9135841590547e-05	0.00259422753408218
chr3	49104391	49104733	QARS	0	-	49104391	49104733	0	2	81,117	0,226	2.04969111208994	3.69079540379013e-08	3.06631308126298e-06
chr16	29679120	29694913	QPRT	0	+	29679120	29694913	0	2	91,250	0,15544	0.660214021013752	0.000191823505949751	0.00430960303441451
chr16	29697653	29697750	QPRT	0	+	29697653	29697750	0	1	97	0	-1.594016143637	1.64545019011742e-05	0.000607451710500362
chr3	49029907	49030203	QRICH1	0	-	49029907	49030203	0	1	296	0	-0.614345888217955	0.0108518054401712	0.0892796423946478
chr3	49056907	49057550	QRICH1	0	-	49056907	49057550	0	1	643	0	-0.716524151631317	4.60707872012825e-06	0.000204975384432635
chr1	180194384	180196995	QSOX1	0	+	180194384	180196995	0	2	9,734	0,1878	-0.59913425096286	0.00010375362750821	0.00269164854859409
chr1	180197391	180197688	QSOX1	0	+	180197391	180197688	0	1	297	0	-1.16032278103985	1.37778616746139e-08	1.35592130002124e-06
chr2	26034059	26034556	RAB10	0	+	26034059	26034556	0	1	497	0	0.977667266185259	0.000857881383193951	0.0140583855989829
chr8	37877382	37877481	RAB11FIP1	0	-	37877382	37877481	0	1	99	0	-3.29303757764619	9.84654215349742e-06	0.000396224856256736
chr2	73075079	73075627	RAB11FIP5	0	-	73075079	73075627	0	1	548	0	-0.98250881799694	0.000117053260827677	0.00296862807712547
chr16	2153028	2153372	RAB26	0	+	2153028	2153372	0	3	18,77,54	0,118,291	2.22889057306468	4.4290543420259e-05	0.00135934433941364
chr16	2153421	2154062	RAB26	0	+	2153421	2154062	0	1	641	0	0.634240095821593	5.17372002278302e-05	0.00153081245379992
chr6	146544028	146544077	RAB32	0	+	146544028	146544077	0	1	49	0	2.17556464407238	0.000739850442509923	0.0125795416084222
chr15	63189628	63189677	RAB8B	0	+	63189628	63189677	0	1	49	0	1.30246628002311	0.0111973372116086	0.0909651782089763
chr9	136833734	136833983	RABL6	0	+	136833734	136833983	0	1	249	0	-1.08623896815189	0.0109617973253821	0.089776673888747
chr7	6402619	6403218	RAC1	0	+	6402619	6403218	0	1	599	0	-1.13823020146956	0.000702437961069762	0.0120634353182722
chr17	17794768	17795663	RAI1	0	+	17794768	17795663	0	1	895	0	-1.42752311091849	7.52795329492076e-11	1.32345804140219e-08
chr17	17795912	17796110	RAI1	0	+	17795912	17796110	0	1	198	0	-2.38149876025266	2.35225448618378e-07	1.53771206627494e-05
chr17	17797056	17797155	RAI1	0	+	17797056	17797155	0	1	99	0	-1.5538089655292	0.00381009589831346	0.0424835077134607
chr17	17797205	17797354	RAI1	0	+	17797205	17797354	0	1	149	0	-1.75405679122459	0.00882298148576828	0.0771207287576067
chr17	17798001	17798199	RAI1	0	+	17798001	17798199	0	1	198	0	-2.28231157090218	1.67290470315243e-05	0.000613217780661622
chr18	9536031	9536129	RALBP1	0	+	9536031	9536129	0	1	98	0	-2.0193833551358	0.00091999284548086	0.0148743128981852
chr12	53211312	53211411	RARG	0	-	53211312	53211411	0	1	99	0	-1.10211125276362	0.00912816576926598	0.0790399538237266
chr19	48720634	48720831	RASIP1	0	-	48720634	48720831	0	1	197	0	-0.968476370533598	0.00590992977844291	0.0587805280148388
chr12	64610513	64684805	RASSF3	0	+	64610513	64684805	0	2	231,19	0,74274	1.28274303502443	0.000124971178605382	0.00310422236239542
chr19	10316313	10316412	RAVER1	0	-	10316313	10316412	0	1	99	0	-1.45063122930132	0.00601062922785457	0.0594431862687005
chrX	47145268	47145366	RBM10	0	+	47145268	47145366	0	1	98	0	2.46291929964105	0.00163836888047065	0.0227861625864536
chr20	35652946	35653094	RBM12	0	-	35652946	35653094	0	1	148	0	-1.37696813118706	0.00220473581114941	0.0283345323408755
chr11	66617022	66643805	RBM14-RBM4	0	+	66617022	66643805	0	2	36,356	0,26428	-1.18624677509989	4.33342105216056e-09	4.75573263106202e-07
chr1	110340864	110341212	RBM15	0	+	110340864	110341212	0	1	348	0	-1.35383485539748	9.70305033189348e-08	7.03504518809403e-06
chr1	110341560	110341609	RBM15	0	+	110341560	110341609	0	1	49	0	-1.73586943431795	0.00211383195376839	0.0274585860967274
chr3	51392216	51393513	RBM15B	0	+	51392216	51393513	0	1	1297	0	-1.0306087191139	7.95215872965756e-13	2.24996391057249e-10
chr7	155745249	155763856	RBM33	0	+	155745249	155763856	0	2	354,45	0,18563	-1.00856084480113	0.00390301480910507	0.0432532387780138
chr3	49962643	49968673	RBM6	0	+	49962643	49968673	0	2	43,1204	0,4827	-0.527564810469508	0.00776575839062704	0.0705935506714229
chr1	145926876	145927486	RBM8A	0	-	145926876	145927486	0	3	11,60,127	0,142,484	0.682286261043917	0.00607909603269594	0.0599892484795957
chrX	136875155	136875293	RBMX	0	-	136875155	136875293	0	2	14,36	0,103	1.92794771142521	8.04737695709954e-05	0.00220123718941327
chrX	136879032	136879340	RBMX	0	-	136879032	136879340	0	2	127,22	0,287	1.72635506840779	0.000219688641677655	0.00481030462333613
chrX	136879439	136880631	RBMX	0	-	136879439	136880631	0	2	15,35	0,1158	1.96010714707905	0.000874427189069593	0.0142595792040652
chr1	88982548	88983046	RBMXL1	0	-	88982548	88983046	0	1	498	0	-0.581195379890001	0.00675844690493069	0.0644115560813079
chr1	28538403	28538749	RCC1	0	+	28538403	28538749	0	1	346	0	-0.861645237260394	0.000200206577652271	0.00445087083109305
chr1	17407052	17407250	RCC2	0	-	17407052	17407250	0	1	198	0	1.21480462855596	0.00404980556906371	0.0444987131338626
chr15	90960456	90961742	RCCD1	0	+	90960456	90961742	0	3	43,30,125	0,569,1162	2.46332636703777	1.42922067923337e-08	1.398936651868e-06
chr11	32091030	32097166	RCN1	0	+	32091030	32097166	0	2	421,23	0,6114	0.879890296643413	0.000141413290240908	0.00340973616469023
chr14	67677344	67677393	RDH11	0	-	67677344	67677393	0	1	49	0	-1.44657839666571	0.0102611855139263	0.0857846478698884
chr14	67677443	67677640	RDH11	0	-	67677443	67677640	0	1	197	0	-1.32986218610645	0.000316651411607423	0.00647900989987257
chr14	67678183	67685070	RDH11	0	-	67678183	67685070	0	2	241,56	0,6832	-1.21321781597556	7.93437902707716e-05	0.0021811192600419
chr11	110233335	110236103	RDX	0	-	110233335	110236103	0	2	145,5	0,2764	-1.12124612498751	0.00629443364356367	0.0615108496587431
chr17	75661054	75662910	RECQL5	0	-	75661054	75662910	0	3	13,103,432	0,552,1425	-0.872696788416903	0.00079757945819721	0.0133234029788146
chr11	65654141	65654190	RELA	0	-	65654141	65654190	0	1	49	0	3.00085319520849	0.000444818034918363	0.00847869997505443
chr11	65654290	65654785	RELA	0	-	65654290	65654785	0	1	495	0	0.738028743922047	5.09842014393391e-08	4.01400834636327e-06
chr7	150371630	150372024	REPIN1	0	+	150371630	150372024	0	1	394	0	-0.60263432997282	0.00717764049804501	0.0668240175519789
chr7	150372369	150372467	REPIN1	0	+	150372369	150372467	0	1	98	0	-1.72177632981658	0.000300295845262816	0.00620748534933683
chr7	150372763	150373108	REPIN1	0	+	150372763	150373108	0	1	345	0	-0.538517688180136	0.00569463549764213	0.0572880331062798
chr4	56930623	56930722	REST	0	+	56930623	56930722	0	1	99	0	-2.6207645390663	0.0025861514301346	0.032075363080053
chr2	85342993	85343091	RETSAT	0	-	85342993	85343091	0	1	98	0	-0.993243794812842	0.00809501247226606	0.0726384964557947
chr19	1827888	1827987	REXO1	0	-	1827888	1827987	0	1	99	0	-2.00807527400396	0.00308944332210378	0.0363337894342637
chr17	82048050	82048099	RFNG	0	-	82048050	82048099	0	1	49	0	-1.35419183087773	0.00468831785345037	0.0495598713895384
chr16	74652095	74661250	RFWD3	0	-	74652095	74661250	0	2	28,319	0,8837	-0.754347364872091	0.00106057910653307	0.0166420991977807
chr5	98779616	98780013	RGMB	0	+	98779616	98780013	0	1	397	0	-0.889715272276856	0.0105676992436208	0.0875388371013198
chr12	2888195	2888441	RHNO1	0	+	2888195	2888441	0	1	246	0	-0.733664708592095	0.00131515759513332	0.0195044010914613
chr2	20447516	20447861	RHOB	0	+	20447516	20447861	0	1	345	0	-1.43876664943462	6.1350661652465e-35	2.77734445300709e-31
chr2	20448504	20448850	RHOB	0	+	20448504	20448850	0	1	346	0	-0.582606229963952	2.32736558038825e-05	0.000804273586444092
chr11	3827320	3827369	RHOG	0	-	3827320	3827369	0	1	49	0	-1.41254103421475	0.000439378507392341	0.00841042918801322
chr11	3827954	3828003	RHOG	0	-	3827954	3828003	0	1	49	0	-1.71183506924722	6.80641397764121e-05	0.00192278540260729
chr1	228743498	228743696	RHOU	0	+	228743498	228743696	0	1	198	0	-0.866355288430008	0.00695650947927003	0.0656873599460864
chr19	32979984	32980033	RHPN2	0	-	32979984	32980033	0	1	49	0	-2.20932958931752	0.00389378654286735	0.0431773954183968
chr6	3113999	3114246	RIPK1	0	+	3113999	3114246	0	1	247	0	-1.19286718694291	0.0101253081324559	0.0849391325636517
chr8	89757896	89758094	RIPK2	0	+	89757896	89758094	0	1	198	0	1.12475059452283	0.00951555638083263	0.0811241501620138
chr8	89789425	89790368	RIPK2	0	+	89789425	89790368	0	2	58,290	0,654	-0.866608970687602	0.000552269789457299	0.0099705895787565
chrX	74591559	74591758	RLIM	0	-	74591559	74591758	0	1	199	0	-1.18606970039157	0.00447606860544503	0.0478054544936884
chr6	151445356	151445698	RMND1	0	-	151445356	151445698	0	1	342	0	-1.36250120103403	0.00210211155306132	0.0273455718411167
chr14	20699605	20699704	RNASE4	0	+	20699605	20699704	0	1	99	0	-2.90979719518876	0.000970542807045743	0.0155665094331128
chr1	51270043	51271414	RNF11	0	+	51270043	51271414	0	2	83,264	0,1108	-0.661658092007059	0.0019745099045769	0.0262514136212031
chr20	49953293	49953392	RNF114	0	+	49953293	49953392	0	1	99	0	4.35488626052313	5.10540004680623e-15	2.05441297883483e-12
chr20	49953639	49953688	RNF114	0	+	49953639	49953688	0	1	49	0	4.41335639086908	3.6328064380533e-09	4.11142868626682e-07
chr3	49720876	49721100	RNF123	0	+	49720876	49721100	0	2	19,81	0,144	-2.41294756133188	0.00155617575608714	0.0219464412704252
chr3	196488681	196503069	RNF168	0	-	196488681	196503069	0	2	3,197	0,14192	-1.44751289010777	0.00170132012203505	0.0234426040410256
chr11	74835687	74836334	RNF169	0	+	74835687	74836334	0	1	647	0	-1.40074623526585	3.80728652767347e-07	2.33702862519021e-05
chr11	74836933	74836982	RNF169	0	+	74836933	74836982	0	1	49	0	-2.95867703995391	1.52593233390628e-07	1.05464056115935e-05
chr1	32936794	32937291	RNF19B	0	-	32936794	32937291	0	1	497	0	-0.600744205979089	0.00431549448244535	0.0467653944273611
chr1	32964615	32964763	RNF19B	0	-	32964615	32964763	0	1	148	0	2.15058592520864	1.4948720483708e-07	1.03713191769726e-05
chr17	80332028	80332227	RNF213	0	+	80332028	80332227	0	1	199	0	-1.39335227328273	0.00242484442240562	0.0305136086177352
chr17	80339305	80339803	RNF213	0	+	80339305	80339803	0	1	498	0	-1.21883757686144	0.00128992602495554	0.0192563730089818
chr17	80345269	80345468	RNF213	0	+	80345269	80345468	0	1	199	0	-1.47124017055179	0.00641094877839139	0.0622130013285698
chr17	80348114	80348262	RNF213	0	+	80348114	80348262	0	1	148	0	-1.62532477895012	0.00113983938502826	0.0175188532584671
chr7	5620991	5621090	RNF216	0	-	5620991	5621090	0	1	99	0	-1.89446528644889	0.00439795739122395	0.0472911000239212
chr7	5741226	5741525	RNF216	0	-	5741226	5741525	0	1	299	0	-1.42366257028687	0.00127454644238007	0.0190582055975378
chr13	26214313	26214412	RNF6	0	-	26214313	26214412	0	1	99	0	-1.35886813816641	0.00654351667070121	0.0631948861802184
chr17	791820	792258	RNMTL1	0	+	791820	792258	0	1	438	0	-1.120441063433	6.88276176051797e-09	7.24610755578252e-07
chr9	91723246	91723894	ROR2	0	-	91723246	91723894	0	1	648	0	-1.01349659330807	1.00475473703843e-05	0.00040163573462013
chr9	91724195	91724444	ROR2	0	-	91724195	91724444	0	1	249	0	-1.23753607884191	0.000845776038648869	0.0139230113707761
chr9	91724545	91724743	ROR2	0	-	91724545	91724743	0	1	198	0	-1.46508942619095	0.000418512009954537	0.00809659773104355
chr1	151807208	151807554	RORC	0	-	151807208	151807554	0	1	346	0	0.722915918057322	0.00768657864947313	0.0700848772329604
chrX	46837061	46853483	RP2	0	+	46837061	46853483	0	2	142,8	0,16415	1.20592793249965	0.00289208473809176	0.0345219976515264
chr10	102455946	102456194	RPARP-AS1	0	+	102455946	102456194	0	1	248	0	1.30492985173424	0.00330309882922205	0.0382188585300657
chr9	127447721	127447920	RPL12	0	-	127447721	127447920	0	2	6,44	0,156	2.18435279697702	0.00049802406873871	0.00918352325531625
chr17	28723597	28723872	RPL23A	0	+	28723597	28723872	0	2	44,6	0,270	2.92407371405314	0.00113681144815379	0.0175188532584671
chr3	101681137	101681186	RPL24	0	-	101681137	101681186	0	1	49	0	2.25734151407548	0.0073398505598146	0.0677766516762482
chr17	42998429	43000003	RPL27	0	+	42998429	43000003	0	3	43,83,71	0,320,1504	-1.49233867026357	0.00299067452922307	0.0355115635247026
chr17	43002768	43002905	RPL27	0	+	43002768	43002905	0	2	16,34	0,104	1.44271484398141	0.00885294218392712	0.0771783871149491
chr3	51995893	51995942	RPL29	0	-	51995893	51995942	0	1	49	0	-1.19694469393638	0.000548188835803355	0.00990678985900914
chr22	39312932	39312981	RPL3	0	-	39312932	39312981	0	1	49	0	1.39265855713976	0.010116454287151	0.0849275633897687
chr22	39316829	39317596	RPL3	0	-	39316829	39317596	0	2	13,136	0,632	-2.48681390115655	0.000161198690199325	0.00377383359859517
chr3	197950181	197954007	RPL35A	0	+	197950181	197954007	0	4	41,43,153,5	0,755,978,3822	0.8581411490374	0.00313047576772957	0.0367379489319813
chr14	49618832	49618881	RPL36AL	0	-	49618832	49618881	0	1	49	0	-0.726658887148417	0.00130040799359762	0.0193172993831548
chr2	216498797	216499284	RPL37A	0	+	216498797	216499284	0	2	81,15	0,473	-1.75578212171539	0.00216875491653795	0.0280312733966233
chrX	119786550	119786645	RPL39	0	-	119786550	119786645	0	1	95	0	1.2347040722689	0.00633861631668563	0.0617678103253645
chr15	66499365	66500115	RPL4	0	-	66499365	66500115	0	2	288,60	0,691	-0.78594423898944	0.00255285958310482	0.0317494377272404
chr9	133351327	133351376	RPL7A	0	+	133351327	133351376	0	1	49	0	2.05604106674444	0.00144187397729712	0.020804345801511
chr15	69455450	69455499	RPLP1	0	+	69455450	69455499	0	1	49	0	1.51039289884879	0.00333802025875557	0.0385095292689182
chr11	812778	812827	RPLP2	0	+	812778	812827	0	1	49	0	1.29757513643758	0.00406832078581503	0.0445939181534737
chr15	74955449	74956044	RPP25	0	-	74955449	74956044	0	1	595	0	-0.782967879767749	5.9928230160885e-09	6.38341406913709e-07
chr9	34610915	34611108	RPP25L	0	-	34610915	34611108	0	1	193	0	-0.726490755698016	0.0120519505415687	0.0953532982130986
chr1	150472829	150473326	RPRD2	0	+	150472829	150473326	0	1	497	0	-0.82144089844841	0.000366051185856895	0.00730006043336635
chr19	49499564	49499662	RPS11	0	+	49499564	49499662	0	1	98	0	1.66154193945807	0.000121856655752789	0.0030654222146924
chr5	150444278	150444327	RPS14	0	-	150444278	150444327	0	1	49	0	1.56038084767883	0.00144963566216999	0.0208498828995823
chr19	1438462	1440108	RPS15	0	+	1438462	1440108	0	3	119,86,90	0,345,1557	-1.26800670935011	4.04739407418063e-06	0.000183684741592137
chr16	18789061	18790334	RPS15A	0	-	18789061	18790334	0	2	58,91	0,1183	-1.20427607828682	0.00536273313714337	0.0547397810864668
chr20	62388330	62388471	RPS21	0	+	62388330	62388471	0	2	35,15	0,127	1.74064467424991	1.4214211811126e-05	0.000539603663471425
chr1	153991632	153992112	RPS27	0	+	153991632	153992112	0	2	45,48	0,433	1.6091436115456	0.000744145000557034	0.0126288450516277
chrX	72275661	72277291	RPS4X	0	-	72275661	72277291	0	3	64,78,99	0,496,1532	-2.29627024567594	8.08403448418829e-14	2.71084623036447e-11
chr19	58394706	58394755	RPS5	0	+	58394706	58394755	0	1	49	0	2.01390236072856	0.00104032584689859	0.0163953180466838
chr17	59946638	59947235	RPS6KB1	0	+	59946638	59947235	0	1	597	0	-0.559330873456169	0.0101003096015212	0.08487072216443
chr17	80965281	80965976	RPTOR	0	+	80965281	80965976	0	1	695	0	-0.672899298057306	0.00194534479959397	0.025920753223729
chr9	19049724	19050123	RRAGA	0	+	19049724	19050123	0	1	399	0	-1.22362348988288	1.31730338138835e-15	5.89930069019291e-13
chr20	17613728	17614126	RRBP1	0	-	17613728	17614126	0	1	398	0	-0.933937029433913	0.000135997868389289	0.00332341349634717
chr20	17660064	17660362	RRBP1	0	-	17660064	17660362	0	1	298	0	-0.879126673397655	0.00177669731330496	0.024171626558472
chr6	7230471	7231017	RREB1	0	+	7230471	7231017	0	1	546	0	-1.96024884242238	9.87208888871728e-09	9.98680366463086e-07
chr6	7231565	7231763	RREB1	0	+	7231565	7231763	0	1	198	0	-1.88947242163441	0.000150245328056318	0.00359397939292445
chr6	7240543	7246860	RREB1	0	+	7240543	7246860	0	2	60,437	0,5881	-0.817131853225015	0.00513321428016191	0.0531155681058125
chr11	4094844	4094992	RRM1	0	+	4094844	4094992	0	1	148	0	0.99133309383687	0.0105235920637302	0.0873332745600491
chr11	4138279	4138477	RRM1	0	+	4138279	4138477	0	1	198	0	-0.956634011493601	0.00310475831358221	0.0364597688342066
chr1	156728520	156729161	RRNAD1	0	+	156728520	156729161	0	1	641	0	-0.759266726837848	0.00170292916399835	0.0234426040410256
chr22	42511112	42511161	RRP7A	0	-	42511112	42511161	0	1	49	0	-3.26559989615125	0.000124938156011528	0.00310422236239542
chr22	42511955	42512401	RRP7A	0	-	42511955	42512401	0	1	446	0	-1.11573316110238	4.77907403185635e-05	0.00144232454281425
chr8	66429905	66430002	RRS1	0	+	66429905	66430002	0	1	97	0	-0.951196934291498	0.00491042302887642	0.0513383026598697
chr12	122522269	122526964	RSRC2	0	-	122522269	122526964	0	2	31,117	0,4579	1.31790034231384	0.000523025253789728	0.00957226990191544
chr20	56518488	56518786	RTFDC1	0	+	56518488	56518786	0	1	298	0	-1.57048068380909	0.000111942531294144	0.00285500754461178
chr9	35539056	35547171	RUSC2	0	+	35539056	35547171	0	2	53,742	0,7374	-0.901480307990817	0.000207572643942601	0.00457822830269502
chr9	35548263	35548362	RUSC2	0	+	35548263	35548362	0	1	99	0	-2.19941372306536	0.000814798746873276	0.0135237174228976
chr1	152033676	152037035	S100A11	0	-	152033676	152037035	0	2	125,123	0,3237	0.603736562431936	0.00394673258061439	0.0436309118252536
chr1	153607570	153607619	S100A16	0	-	153607570	153607619	0	1	49	0	-1.01335155647661	0.00224481487042695	0.0287679459827963
chr1	153535312	153535998	S100A6	0	-	153535312	153535998	0	2	49,50	0,637	1.07849049566596	2.73990989142634e-14	9.92285766278962e-12
chr1	32826381	32826779	S100PBP	0	+	32826381	32826779	0	1	398	0	-1.18691659944219	0.000575349154461022	0.0103152697910695
chr19	47203737	47209451	SAE1	0	+	47203737	47209451	0	2	4,293	0,5422	-1.35501939075669	0.000122302067873513	0.00307163085305629
chr20	51790941	51791090	SALL4	0	-	51790941	51791090	0	1	149	0	-2.00088707348608	0.0103984631024822	0.086572583843562
chr20	51791887	51792135	SALL4	0	-	51791887	51792135	0	1	248	0	-0.869594495182239	0.011706871323296	0.0936893552160761
chr14	54702206	54737046	SAMD4A	0	+	54702206	54737046	0	2	375,23	0,34818	-0.873441444689147	0.00230142080866621	0.0292861054134418
chr14	54789741	54789839	SAMD4A	0	+	54789741	54789839	0	1	98	0	1.90394861801836	0.000757503227592876	0.0127836611791722
chr7	93100109	93100158	SAMD9	0	-	93100109	93100158	0	1	49	0	-Inf	0.0117788216231355	0.0939985075907672
chr17	75707567	75707665	SAP30BP	0	+	75707567	75707665	0	1	98	0	-2.03225509158753	0.00117929305254524	0.0179904284713473
chr9	137062227	137062375	SAPCD2	0	-	137062227	137062375	0	1	148	0	-1.6727700750275	3.38750875065777e-05	0.00110325554778617
chr9	137062525	137062574	SAPCD2	0	-	137062525	137062574	0	1	49	0	-1.66442254119911	0.00488673727126029	0.0511497332416077
chr9	137062625	137063172	SAPCD2	0	-	137062625	137063172	0	1	547	0	-1.30990547161679	5.86166797634032e-08	4.49758829303265e-06
chr8	30069719	30073976	SARAF	0	-	30069719	30073976	0	2	341,100	0,4158	-1.18637762841815	9.93418652596579e-06	0.000397982853124311
chr1	109213893	109215058	SARS	0	+	109213893	109215058	0	2	236,512	0,654	1.31587859315075	6.36613534403839e-16	3.2936565374242e-13
chr14	50665202	50665451	SAV1	0	-	50665202	50665451	0	1	249	0	-1.06139664009956	0.0099357860319826	0.0838384032931691
chr7	66988238	66988335	SBDS	0	-	66988238	66988335	0	1	97	0	-2.43206930091566	0.000400542128247373	0.00781575092489594
chr19	49651307	49651505	SCAF1	0	+	49651307	49651505	0	1	198	0	-1.24908703038219	5.48564812571893e-05	0.00160995326192088
chr19	49651704	49652000	SCAF1	0	+	49651704	49652000	0	1	296	0	-0.972646318631041	0.000109111368671471	0.00280651798849858
chr19	49652447	49652793	SCAF1	0	+	49652447	49652793	0	1	346	0	-1.54059718217659	9.12623573959084e-16	4.46642910195976e-13
chr19	49653042	49653587	SCAF1	0	+	49653042	49653587	0	1	545	0	-1.59179313262139	3.65830928243031e-23	3.8967449697793e-20
chr21	31731970	31732068	SCAF4	0	-	31731970	31732068	0	1	98	0	1.99209574408439	0.00673648772619552	0.0643011518885184
chr8	27658727	27659174	SCARA3	0	+	27658727	27659174	0	1	447	0	-1.46120585432472	1.80506199469614e-12	4.60367078872645e-10
chr10	100363042	100363191	SCD	0	+	100363042	100363191	0	1	149	0	-1.39756599610735	0.00256477917288893	0.031875786727984
chr2	238098522	238098620	SCLY	0	+	238098522	238098620	0	1	98	0	4.43214287215988	5.10625922648321e-05	0.00151580560775669
chr17	10697470	10697519	SCO1	0	-	10697470	10697519	0	1	49	0	1.72044237177034	0.00394513720101403	0.0436309118252536
chr17	56978157	56981102	SCPEP1	0	+	56978157	56981102	0	2	79,21	0,2925	1.79263528705064	0.00136012733674823	0.019991222251491
chr12	100338605	100339049	SCYL2	0	+	100338605	100339049	0	1	444	0	-1.04757683666645	0.000432076477569919	0.00828817887270772
chr2	20201640	20201937	SDC1	0	-	20201640	20201937	0	1	297	0	-0.696979371201451	0.00753453218803016	0.0690905140488822
chr1	30869913	30870112	SDC3	0	-	30869913	30870112	0	1	199	0	-1.32083994039171	0.00110787383627931	0.0172052996803995
chr20	45326915	45326964	SDC4	0	-	45326915	45326964	0	1	49	0	-1.58802517077354	9.69677958129347e-07	5.24147118382275e-05
chr20	45327013	45327112	SDC4	0	-	45327013	45327112	0	1	99	0	-1.51809742048797	2.1993268987417e-11	4.74112041457318e-09
chr20	45327161	45327358	SDC4	0	-	45327161	45327358	0	1	197	0	-1.01963064899145	6.92615185607208e-06	0.000293034480863909
chr8	58581974	58582023	SDCBP	0	+	58581974	58582023	0	1	49	0	-2.98142850021887	0.00210791677563301	0.0274014048622847
chr1	225985275	225988340	SDE2	0	-	225985275	225988340	0	2	249,445	0,2621	-0.811516540863433	4.34455218705274e-06	0.000196187408985414
chr1	17044762	17054070	SDHB	0	-	17044762	17054070	0	2	127,123	0,9186	1.24944814363661	1.61788821291942e-06	8.20636407830387e-05
chr11	112086873	112087918	SDHD	0	+	112086873	112087918	0	2	87,62	0,984	1.44482042297838	0.000894615930375689	0.0145680802762976
chr8	56320085	56320134	SDR16C5	0	-	56320085	56320134	0	1	49	0	1.46599066843089	0.00447255279030229	0.0478054544936884
chr9	136440644	136440792	SEC16A	0	-	136440644	136440792	0	1	148	0	-1.49228875413916	0.00515627379336689	0.0532628669995937
chr9	136474541	136474889	SEC16A	0	-	136474541	136474889	0	1	348	0	-1.6141524192262	6.38144454140267e-05	0.00182551655222306
chr9	136474939	136475187	SEC16A	0	-	136474939	136475187	0	1	248	0	-1.1569131844809	0.00869374362823886	0.0763464159166583
chr9	136475487	136475586	SEC16A	0	-	136475487	136475586	0	1	99	0	-2.54481551971831	0.000621814830270019	0.0110390421044407
chr9	136476234	136477378	SEC16A	0	-	136476234	136477378	0	1	1144	0	-0.639533908473117	0.00730178266617289	0.0675284374458931
chr4	109449485	109463473	SEC24B	0	+	109449485	109463473	0	2	25,573	0,13416	-1.11743010397923	6.6892999540673e-05	0.00189561570529344
chr3	128070887	128071334	SEC61A1	0	+	128070887	128071334	0	1	447	0	-1.07119300975206	3.68109218178696e-07	2.27499034907161e-05
chr22	31104974	31105023	SELM	0	-	31104974	31105023	0	1	49	0	-0.805163630188207	0.0094861186443147	0.0809875702080389
chr17	7563393	7563791	SENP3	0	+	7563393	7563791	0	1	398	0	-1.1028386649615	0.00101713547059883	0.0160999030608423
chr17	7563387	7563783	SENP3-EIF4A1	0	+	7563387	7563783	0	1	396	0	-1.09030754937846	0.00114143725951513	0.0175188532584671
chr3	196885976	196886621	SENP5	0	+	196885976	196886621	0	1	645	0	-0.94173763053843	0.000358462482288575	0.00718830412987986
chr17	77376351	77402358	SEPT9	0	+	77376351	77402358	0	2	48,300	0,25708	-0.746752342767272	0.000845032833362658	0.0139230113707761
chr6	2839382	2840433	SERPINB1	0	-	2839382	2840433	0	2	85,15	0,1037	-2.79176412494033	3.70305750401272e-11	7.13350694496407e-09
chr18	63503595	63503644	SERPINB5	0	+	63503595	63503644	0	1	49	0	-2.50052536470135	3.7453389530819e-05	0.00119824377672097
chr6	2948507	2948969	SERPINB6	0	-	2948507	2948969	0	2	193,56	0,407	-1.15981900813301	6.28281359292121e-06	0.000267692208330864
chr11	75572064	75572261	SERPINH1	0	+	75572064	75572261	0	1	197	0	-0.946403334714035	3.36072272302096e-05	0.00109650391114349
chr11	75572459	75572656	SERPINH1	0	+	75572459	75572656	0	1	197	0	-1.20541450527181	1.51554101811178e-06	7.77433902435358e-05
chr2	64635620	64636468	SERTAD2	0	-	64635620	64636468	0	1	848	0	-0.821788248330269	7.55041045795181e-05	0.00209697595970232
chr2	64636569	64636868	SERTAD2	0	-	64636569	64636868	0	1	299	0	-1.3028228693161	8.72326710470926e-05	0.00234016178862334
chr16	30979400	30979699	SETD1A	0	+	30979400	30979699	0	1	299	0	-1.62651677616348	1.764717265217e-05	0.000642967811640833
chr12	121809789	121809938	SETD1B	0	+	121809789	121809938	0	1	149	0	-2.75591062703014	1.00948071959368e-06	5.40088723224833e-05
chr12	121809989	121810038	SETD1B	0	+	121809989	121810038	0	1	49	0	-4.13169911400044	3.74179685268526e-09	4.20847561543011e-07
chr12	121810339	121810788	SETD1B	0	+	121810339	121810788	0	1	449	0	-1.17754066484823	0.000206045548690785	0.00455008877523505
chr14	99398196	99398345	SETD3	0	-	99398196	99398345	0	1	149	0	-1.86315842923082	0.000528770200947612	0.00964246807528637
chr1	149926529	149927173	SF3B4	0	-	149926529	149927173	0	2	390,8	0,637	-0.723034052745573	0.012001124302401	0.0951889438755483
chr6	144095028	144095077	SF3B5	0	-	144095028	144095077	0	1	49	0	-0.801679615304333	7.66877542604305e-06	0.000321449503274971
chr10	7163452	7163501	SFMBT2	0	-	7163452	7163501	0	1	49	0	-Inf	0.0106699130680656	0.0879289580063903
chr1	26863629	26863775	SFN	0	+	26863629	26863775	0	1	146	0	-1.16927515311531	1.21373324893154e-13	3.92469315565219e-11
chr1	26863823	26863872	SFN	0	+	26863823	26863872	0	1	49	0	-1.22192818492685	7.18433751387301e-08	5.44326291636872e-06
chr6	134169692	134170088	SGK1	0	-	134169692	134170088	0	1	396	0	-0.768490920896309	0.00262167416421667	0.0323444178886614
chr6	134174046	134174868	SGK1	0	-	134174046	134174868	0	3	35,76,137	0,465,686	0.71264741139133	0.0120398766506768	0.0953532982130986
chr14	63686245	63686492	SGPP1	0	-	63686245	63686492	0	1	247	0	-1.21468019794727	0.00857133208066127	0.0756382462556599
chr14	63727700	63728095	SGPP1	0	-	63727700	63728095	0	1	395	0	0.73913809056561	0.00318152802398495	0.0372405361721522
chr19	2755256	2755551	SGTA	0	-	2755256	2755551	0	1	295	0	-0.770484136104723	0.00358872318509269	0.0406916715314079
chr8	19314018	19319627	SH2D4A	0	+	19314018	19319627	0	2	62,284	0,5326	-0.711350796529555	0.00428501385420284	0.0464907314990443
chr1	26280061	26281232	SH3BGRL3	0	+	26280061	26281232	0	3	143,168,175	0,704,997	-0.581672199983271	0.00886012081483529	0.0771783871149491
chr4	151175048	151175444	SH3D19	0	-	151175048	151175444	0	1	396	0	-1.45898074111813	9.82217431974637e-06	0.000396124571452043
chr10	103600975	103602824	SH3PXD2A	0	-	103600975	103602824	0	1	1849	0	-0.506678761582287	1.96002806057007e-05	0.000706400619467414
chr10	103602875	103603024	SH3PXD2A	0	-	103602875	103603024	0	1	149	0	-1.90096017043295	1.90973235359928e-06	9.5265656911779e-05
chr10	103603175	103603773	SH3PXD2A	0	-	103603175	103603773	0	1	598	0	-0.846907015229811	2.24379889196833e-05	0.000782109042272652
chr5	172337936	172338383	SH3PXD2B	0	-	172337936	172338383	0	1	447	0	-1.04043079155769	3.61980066205041e-05	0.00116425133904811
chr5	172339232	172339779	SH3PXD2B	0	-	172339232	172339779	0	1	547	0	-1.02450395382291	0.00267807931474673	0.0327445376309478
chr3	72750276	72750825	SHQ1	0	-	72750276	72750825	0	1	549	0	-0.93753519637117	0.00326711124997024	0.0379236221246546
chr4	76739016	76739364	SHROOM3	0	+	76739016	76739364	0	1	348	0	-1.56557901472982	2.58994793465806e-05	0.000876612657958657
chr9	34635366	34635811	SIGMAR1	0	-	34635366	34635811	0	1	445	0	-0.805799915737066	4.46765372168231e-05	0.00136425419211169
chr15	75371426	75375679	SIN3A	0	-	75371426	75375679	0	2	784,15	0,4239	-0.630964214849577	0.00126368914291838	0.0189271157981522
chr1	232514101	232514299	SIPA1L2	0	-	232514101	232514299	0	1	198	0	-2.07904714594452	0.000314383901828943	0.00644718425177634
chr11	216308	216653	SIRT3	0	-	216308	216653	0	1	345	0	-0.865065911137254	0.00269806408858693	0.0329443995388618
chr16	67945828	67945956	SLC12A4	0	-	67945828	67945956	0	2	44,6	0,123	-1.91214744006689	0.00306044194822115	0.0361503475527649
chr16	67968496	67968644	SLC12A4	0	-	67968496	67968644	0	1	148	0	1.45945677164934	0.00248025637861453	0.0310598080940193
chr1	112913735	112917988	SLC16A1	0	-	112913735	112917988	0	2	431,811	0,3443	-0.635995338553847	0.000129346733600798	0.00317803344917673
chr1	112929338	112955658	SLC16A1	0	-	112929338	112955658	0	2	15,383	0,25938	1.10276648347386	7.84220166903625e-05	0.00216143969289054
chr17	68269053	68271137	SLC16A6	0	-	68269053	68271137	0	2	294,299	0,1786	-0.661211890669631	0.00904134574788349	0.0785231121355751
chr5	36687045	36687094	SLC1A3	0	+	36687045	36687094	0	1	49	0	-1.52503539511407	0.000185485382208155	0.00421426512048341
chr19	46787550	46788585	SLC1A5	0	-	46787550	46788585	0	1	1035	0	-0.918837819045993	5.1141420527909e-07	3.01277310541009e-05
chr2	112659047	112659652	SLC20A1	0	+	112659047	112659652	0	2	48,449	0,157	-0.963971154864588	0.00129988325956343	0.0193172993831548
chr5	132370300	132370349	SLC22A5	0	+	132370300	132370349	0	1	49	0	2.27740540787307	0.00148716271602953	0.0211890630906517
chr1	108200009	108200308	SLC25A24	0	-	108200009	108200308	0	1	299	0	1.61841132308494	1.17535803334948e-09	1.52024166199231e-07
chrX	119468400	119469965	SLC25A5	0	+	119468400	119469965	0	2	227,305	0,1261	-0.961625914292613	0.00492381306126307	0.0514189197885534
chr5	149960936	149977783	SLC26A2	0	+	149960936	149977783	0	2	44,156	0,16692	1.14411424424078	0.011754129911456	0.093929295867893
chr9	133471294	133472042	SLC2A6	0	-	133471294	133472042	0	1	748	0	-0.545199068237499	0.00749631067353167	0.0688907338110933
chr1	211575383	211575826	SLC30A1	0	-	211575383	211575826	0	1	443	0	-0.678999215781937	3.93207078680147e-05	0.00123614475360071
chr1	211576171	211578019	SLC30A1	0	-	211576171	211578019	0	2	119,29	0,1820	-1.35846434530471	5.43571179059021e-06	0.000234916155379493
chr9	113260909	113261058	SLC31A1	0	+	113260909	113261058	0	1	149	0	-1.42818274174846	0.00307498690207415	0.0362144570988275
chr6	87511460	87511704	SLC35A1	0	+	87511460	87511704	0	1	244	0	1.3667467736889	0.00301987756114048	0.035811357483387
chr6	44255036	44256368	SLC35B2	0	-	44255036	44256368	0	2	609,31	0,1302	-0.91154783944372	0.000911442345658838	0.0147756472651658
chr11	45811623	45811871	SLC35C1	0	+	45811623	45811871	0	1	248	0	-1.00840549181337	0.00766239824346298	0.0699348323551551
chr19	16552433	16552482	SLC35E1	0	-	16552433	16552482	0	1	49	0	-2.49787416312326	0.00809223733488655	0.0726384964557947
chr17	81245061	81245210	SLC38A10	0	-	81245061	81245210	0	1	149	0	-1.23944727857327	0.0062638147343536	0.0612967088293222
chr12	46360779	46360978	SLC38A2	0	-	46360779	46360978	0	1	199	0	-0.906591220342488	0.00826822018764038	0.0736091106970462
chr12	46361029	46361177	SLC38A2	0	-	46361029	46361177	0	1	148	0	-1.16936476674358	0.000855126010556014	0.0140386417036703
chr12	46371186	46372812	SLC38A2	0	-	46371186	46372812	0	2	194,304	0,1323	0.684440447621293	0.00246947395540996	0.0309461829650959
chr18	36126303	36126651	SLC39A6	0	-	36126303	36126651	0	1	348	0	-0.807508377271535	0.000484946168387008	0.00902508244311607
chr1	205800978	205810383	SLC41A1	0	-	205800978	205810383	0	2	83,314	0,9092	-0.893606294866535	0.000298832012656912	0.00618428581164726
chr1	205810434	205810532	SLC41A1	0	-	205810434	205810532	0	1	98	0	-2.09563472532054	1.59336614558591e-09	1.95762278466843e-07
chr1	205810682	205812898	SLC41A1	0	-	205810682	205812898	0	2	406,91	0,2126	-0.724368651218772	0.0109573965996998	0.089776673888747
chr11	57407352	57407799	SLC43A3	0	-	57407352	57407799	0	1	447	0	-0.726045217739612	1.68652054898178e-05	0.000616959880827517
chr19	10643376	10643425	SLC44A2	0	+	10643376	10643425	0	1	49	0	-2.03271852393148	0.0110059450295964	0.0899597666526767
chr19	10643474	10644017	SLC44A2	0	+	10643474	10644017	0	1	543	0	-0.578714969791714	0.0072361542689774	0.0671271933927473
chr17	28404696	28404995	SLC46A1	0	-	28404696	28404995	0	1	299	0	-0.719071007497328	0.00207063879158483	0.0270137804308488
chr2	27663916	27664411	SLC4A1AP	0	+	27663916	27664411	0	1	495	0	-1.30227062941988	0.000164781220425917	0.00383224583989178
chr1	155138269	155138466	SLC50A1	0	+	155138269	155138466	0	1	197	0	-1.08018738724762	0.000257777369276294	0.00551101842131656
chr8	144360841	144361187	SLC52A2	0	+	144360841	144361187	0	1	346	0	-0.854104482049971	0.00415667687673595	0.0453132425498641
chr13	29510813	29510962	SLC7A1	0	-	29510813	29510962	0	1	149	0	-1.74794370296209	0.000936369277992341	0.0150852089732076
chr16	68298497	68298893	SLC7A6	0	+	68298497	68298893	0	1	396	0	0.822143850204043	0.011186771535537	0.0909609604694672
chr3	57757256	57757704	SLMAP	0	+	57757256	57757704	0	1	448	0	-1.47094813717325	2.15813967073764e-10	3.43461452845374e-08
chr15	67065857	67065906	SMAD3	0	+	67065857	67065906	0	1	49	0	3.05752602735842	0.00384665414853236	0.0427594925240171
chr15	66702780	66702878	SMAD6	0	+	66702780	66702878	0	1	98	0	-1.85458623124046	0.000127435227668409	0.00313958789472047
chr12	51245646	51246042	SMAGP	0	-	51245646	51246042	0	1	396	0	-0.606711349508041	0.00389051844269693	0.0431675906619828
chr11	93479252	93499307	SMCO4	0	-	93479252	93499307	0	2	18,32	0,20024	1.72953002276167	0.00662726262836923	0.063765394088475
chr17	18316325	18316473	SMCR8	0	+	18316325	18316473	0	1	148	0	-1.21731471217856	0.00759014518099812	0.0694504037076877
chr17	18317320	18318116	SMCR8	0	+	18317320	18318116	0	1	796	0	-1.31326931326852	2.65427767054862e-11	5.46177955207892e-09
chr17	18322882	18323627	SMCR8	0	+	18322882	18323627	0	1	745	0	-0.714093490422778	0.000331833821616014	0.00672883184974556
chr17	18323678	18323876	SMCR8	0	+	18323678	18323876	0	1	198	0	-1.59338627622539	0.000259032253418989	0.00552031975597312
chr1	156265950	156266346	SMG5	0	-	156265950	156266346	0	1	396	0	-1.29766447665234	1.56717981509651e-05	0.000582720576833009
chr17	59211000	59211246	SMG8	0	+	59211000	59211246	0	1	246	0	-1.08509305803031	0.000106694652120752	0.00276003822943227
chr17	59213157	59213453	SMG8	0	+	59213157	59213453	0	1	296	0	-0.900545460514372	0.000263165729375551	0.00558009956385537
chrX	134991879	134992126	SMIM10	0	+	134991879	134992126	0	1	247	0	-0.798713035263867	0.00191468293341608	0.0256104145415472
chr6	11135294	11135742	SMIM13	0	+	11135294	11135742	0	1	448	0	-0.773801879037153	0.00471608033792911	0.0497713401085974
chr14	69879397	69879746	SMOC1	0	+	69879397	69879746	0	1	349	0	0.921063511436876	0.000360832368632091	0.00722782359644902
chr2	130151640	130152682	SMPD4	0	-	130151640	130152682	0	1	1042	0	-0.605650390314267	0.000805419355968304	0.0134411347272367
chr12	54181495	54181742	SMUG1	0	-	54181495	54181742	0	1	247	0	0.673097866098996	0.00518507240967407	0.0534688446437232
chr17	1800167	1800465	SMYD4	0	-	1800167	1800465	0	1	298	0	-1.40409894715847	0.00261953681061145	0.0323444178886614
chr2	73225845	73226240	SMYD5	0	+	73225845	73226240	0	1	395	0	-1.23547757313807	0.000942082118053958	0.0151368438276141
chr1	227747977	227759033	SNAP47	0	+	227747977	227759033	0	2	257,39	0,11018	-0.627238779057864	0.00876302592965714	0.0767781107517535
chr19	7922904	7922953	SNAPC2	0	+	7922904	7922953	0	1	49	0	-1.86946599767962	0.00361257700380662	0.0408853402405814
chr1	37537073	37537122	SNIP1	0	-	37537073	37537122	0	1	49	0	-3.98389343630645	0.00441494015322116	0.0473892924093235
chr20	1305233	1305831	SNPH	0	+	1305233	1305831	0	1	598	0	-0.871716250586974	0.00438886453750352	0.0472911000239212
chr19	49085439	49086504	SNRNP70	0	+	49085439	49086504	0	2	198,100	0,966	0.696307481217516	0.00940805595777857	0.0804348806815177
chr11	130914595	130914743	SNX19	0	-	130914595	130914743	0	1	148	0	-1.78087422187511	0.000853058058494794	0.0140174004747947
chr11	130915143	130915341	SNX19	0	-	130915143	130915341	0	1	198	0	-1.73355035336452	0.00347802313617837	0.0398355742883732
chr6	108212096	108212145	SNX3	0	-	108212096	108212145	0	1	49	0	-1.91119968636191	0.00371914080222951	0.0417780407238039
chr15	75650201	75650449	SNX33	0	+	75650201	75650449	0	1	248	0	-1.7037994702413	9.50990692122131e-08	6.97233476999968e-06
chr15	75658130	75658229	SNX33	0	+	75658130	75658229	0	1	99	0	-1.27789975972939	0.00651766473281367	0.0630458723193322
chr17	78357772	78358518	SOCS3	0	-	78357772	78358518	0	1	746	0	-0.632453442820376	0.000270194444907205	0.00570907935633568
chr18	70325502	70326301	SOCS6	0	+	70325502	70326301	0	1	799	0	-0.83763119197413	0.000160921071439764	0.00377383359859517
chr6	159684939	159693272	SOD2	0	-	159684939	159693272	0	4	95,117,203,128	0,3187,7722,8206	0.702188428137597	0.000154024979483674	0.00366369633741
chr13	36168808	36168907	SOHLH2	0	-	36168808	36168907	0	1	99	0	-1.43017100396319	0.001740698333145	0.0238070735774847
chr21	33550671	33551019	SON	0	+	33550671	33551019	0	1	348	0	-0.924002197771361	0.00129419892965117	0.0193042456491956
chr21	33552962	33553559	SON	0	+	33552962	33553559	0	1	597	0	-0.900633218528696	0.000420189832109455	0.0081117243921514
chr21	33553709	33554007	SON	0	+	33553709	33554007	0	1	298	0	-1.02258500574611	0.0049890233609822	0.0519501063948624
chr21	33554257	33554655	SON	0	+	33554257	33554655	0	1	398	0	-1.14378393757518	1.73100989799764e-05	0.000631958210341557
chr2	109614433	109616363	SOWAHC	0	+	109614433	109616363	0	1	1930	0	-0.584837666295864	9.68891702941e-06	0.000393927352150875
chr1	204073118	204073366	SOX13	0	+	204073118	204073366	0	1	248	0	1.57824734331179	1.54114490799818e-05	0.000576145107537482
chr6	21596130	21596179	SOX4	0	+	21596130	21596179	0	1	49	0	-2.87294644451304	0.0033612304912272	0.0387429419065195
chr12	53382360	53382409	SP1	0	+	53382360	53382409	0	1	49	0	-2.35185854779248	0.00174946996116157	0.0238708998583977
chr12	53382460	53383509	SP1	0	+	53382460	53383509	0	1	1049	0	-1.73396405344683	9.87737414144688e-16	4.7068287092979e-13
chr2	173955530	173955779	SP3	0	-	173955530	173955779	0	1	249	0	-0.859535787678405	0.00227191344622316	0.0290330336515237
chr17	28592445	28592544	SPAG5	0	-	28592445	28592544	0	1	99	0	-1.44908470052472	0.001466728918805	0.0210622737999373
chr17	28592594	28592890	SPAG5	0	-	28592594	28592890	0	1	296	0	-0.80743071092235	0.00691946958091891	0.0654296371651591
chr17	4959616	4959830	SPAG7	0	-	4959616	4959830	0	2	28,71	0,144	-1.39856337546907	0.00405540517626252	0.0445065377829288
chr17	51120566	51120865	SPAG9	0	-	51120566	51120865	0	1	299	0	1.34505448528091	0.000660705904463304	0.011570660075456
chr15	45403158	45405352	SPATA5L1	0	+	45403158	45405352	0	2	361,33	0,2162	-0.892093992664629	0.00402951971497368	0.044356561093461
chr15	45421074	45421123	SPATA5L1	0	+	45421074	45421123	0	1	49	0	-2.17018278873528	0.00924917702630832	0.079662219460695
chr19	11155666	11155762	SPC24	0	-	11155666	11155762	0	1	96	0	1.79411020314015	0.000198294394451521	0.00442751528326528
chr17	20204463	20205059	SPECC1	0	+	20204463	20205059	0	1	596	0	-0.945857503614121	7.55869673328131e-09	7.77686820717375e-07
chr17	20205209	20205755	SPECC1	0	+	20205209	20205755	0	1	546	0	-0.981431714346557	1.51958679803204e-05	0.000569703472852259
chr22	24321520	24322067	SPECC1L	0	+	24321520	24322067	0	1	547	0	-0.831490648868289	0.0109334855049274	0.0896258739353665
chr22	24321671	24322070	SPECC1L-ADORA2A	0	+	24321671	24322070	0	1	399	0	-1.00148955769432	0.00461591772138667	0.0489373759361065
chr1	15873028	15876392	SPEN	0	+	15873028	15876392	0	2	109,191	0,3174	-1.49451151591755	0.00104942666509651	0.0165100069952802
chr1	15928532	15928831	SPEN	0	+	15928532	15928831	0	1	299	0	-1.55191419132373	0.00377117065524007	0.0422315140538573
chr2	72888592	72891626	SPR	0	+	72888592	72891626	0	2	13,280	0,2755	-0.509598180928944	0.00867772683997354	0.0762564562264492
chr9	128577374	128577473	SPTAN1	0	+	128577374	128577473	0	1	99	0	-5.1968794501688	1.13808489042362e-19	1.03042205978955e-16
chr9	128585831	128585880	SPTAN1	0	+	128585831	128585880	0	1	49	0	-4.53124925196527	2.57330474227203e-11	5.41830258989092e-09
chr9	128591611	128593017	SPTAN1	0	+	128591611	128593017	0	2	15,35	0,1372	-3.18479152973665	8.17861907017837e-05	0.00222036632867751
chr9	128594299	128594348	SPTAN1	0	+	128594299	128594348	0	1	49	0	-3.25458255262143	0.000515394651648165	0.0094556903262867
chr9	128607693	128607939	SPTAN1	0	+	128607693	128607939	0	2	11,88	0,159	-4.63254714820455	5.51149551802523e-16	3.02430790425457e-13
chr9	128607990	128608218	SPTAN1	0	+	128607990	128608218	0	2	60,89	0,140	-5.85301853158602	9.07992662022342e-25	1.17442365170718e-21
chr2	54558496	54558795	SPTBN1	0	+	54558496	54558795	0	1	299	0	-0.859303453942249	0.00886093808327696	0.0771783871149491
chr2	54624825	54624874	SPTBN1	0	+	54624825	54624874	0	1	49	0	-4.74687278746392	5.57656501635864e-12	1.2650922758695e-09
chr2	54624925	54625943	SPTBN1	0	+	54624925	54625943	0	2	38,12	0,1007	-3.42230184992737	2.43621121324389e-07	1.57553259462216e-05
chr2	54629386	54629635	SPTBN1	0	+	54629386	54629635	0	1	249	0	-1.81498903274437	4.98231085492964e-06	0.000217396831231484
chr2	54631197	54631595	SPTBN1	0	+	54631197	54631595	0	1	398	0	-1.33890982072992	7.94348809090139e-07	4.4122908696332e-05
chr2	54644465	54644514	SPTBN1	0	+	54644465	54644514	0	1	49	0	-3.25393780105923	0.000133171699148116	0.00325874747050552
chr11	66700636	66701183	SPTBN2	0	-	66700636	66701183	0	1	547	0	-1.16095473465485	0.000700724994468083	0.0120500742638443
chr8	124999026	124999573	SQLE	0	+	124999026	124999573	0	1	547	0	-0.533240516048812	0.00147266943384743	0.0211134597564119
chr15	45690997	45691145	SQRDL	0	+	45690997	45691145	0	1	148	0	-0.8522396539475	0.00234699551952966	0.0297614809997501
chr16	30737985	30739580	SRCAP	0	+	30737985	30739580	0	1	1595	0	-0.74961025265106	9.54836976363389e-05	0.00250946124353966
chr6	43171295	43171840	SRF	0	+	43171295	43171840	0	1	545	0	-0.953435006907104	0.00575496796417969	0.0577026356009777
chr4	56467646	56469702	SRP72	0	+	56467646	56469702	0	2	99,50	0,2007	1.16059928773534	0.00096817360138775	0.0155422762180225
chr22	26490124	26491888	SRRD	0	+	26490124	26491888	0	3	75,46,426	0,901,1339	-0.681979798512383	0.00170498727203616	0.0234426040410256
chr16	2763860	2764009	SRRM2	0	+	2763860	2764009	0	1	149	0	-1.75468028075306	2.29310326225584e-06	0.000111622349120776
chr16	2764209	2764258	SRRM2	0	+	2764209	2764258	0	1	49	0	-2.86808843710737	0.00643299788581361	0.0623935327885982
chr16	2765154	2765203	SRRM2	0	+	2765154	2765203	0	1	49	0	-2.15368658571851	0.00326516800502089	0.0379236221246546
chr16	2766945	2766994	SRRM2	0	+	2766945	2766994	0	1	49	0	-2.82522690179424	0.00580862280437811	0.0580157428249745
chr16	2767094	2767541	SRRM2	0	+	2767094	2767541	0	1	447	0	-1.72833955055112	2.60734209374898e-11	5.4268678889203e-09
chr7	100875227	100875276	SRRT	0	+	100875227	100875276	0	1	49	0	2.19056878619892	0.00497427950798128	0.0518268612153341
chr2	38751296	38751345	SRSF7	0	-	38751296	38751345	0	1	49	0	0.984339445216405	0.00115543402067286	0.0177010145908156
chr20	647819	648814	SRXN1	0	-	647819	648814	0	1	995	0	-0.54670387820605	9.49606441567914e-05	0.00249934207033602
chr2	181916094	181916393	SSFA2	0	+	181916094	181916393	0	1	299	0	-0.67890876435266	0.00952597031403172	0.0811747155042289
chr17	29631868	29632315	SSH2	0	-	29631868	29632315	0	1	447	0	-1.40595509107875	0.000631476305331342	0.0111633921075422
chr7	100359472	100367631	STAG3L5P-PVRIG2P-PILRB	0	+	100359472	100367631	0	2	66,283	0,7877	-0.712197197638841	0.0110659160094179	0.0902619851795226
chr2	96208289	96208785	STARD7	0	-	96208289	96208785	0	1	496	0	0.88261269577597	0.00143790232133039	0.0207635847166273
chr12	57096199	57096881	STAT6	0	-	57096199	57096881	0	2	563,32	0,651	-0.640410367474998	0.000155329345142388	0.00367673696972335
chr20	49179149	49179198	STAU1	0	-	49179149	49179198	0	1	49	0	2.708698824667	0.00060379886663684	0.010782633014852
chr20	2116818	2143831	STK35	0	+	2116818	2143831	0	2	598,48	0,26966	-0.799131657441895	0.00130178868768272	0.019321958652917
chr14	81270847	81277074	STON2	0	-	81270847	81277074	0	2	26,174	0,6054	-1.30682922376163	0.00447669056239774	0.0478054544936884
chr16	682470	682618	STUB1	0	+	682470	682618	0	1	148	0	-1.30376025848066	0.000122576077335903	0.00307172363768221
chr1	180976194	180976591	STX6	0	-	180976194	180976591	0	1	397	0	-0.634837874054101	0.00437753952656997	0.0472594255674389
chr5	32585548	32591610	SUB1	0	+	32585548	32591610	0	3	78,73,48	0,2964,6015	0.787409470163089	0.000285445171390171	0.00595488613310278
chr19	19008423	19010147	SUGP2	0	-	19008423	19010147	0	2	6,293	0,1432	-1.26744762563945	0.000109965316173705	0.00281648082782667
chr19	19024751	19025049	SUGP2	0	-	19024751	19025049	0	1	298	0	-1.96236772922036	1.9968190371613e-08	1.86383500643901e-06
chr19	19025597	19026095	SUGP2	0	-	19025597	19026095	0	1	498	0	-1.68004498359865	3.7859266172211e-08	3.12029063494638e-06
chr9	133331351	133331995	SURF6	0	-	133331351	133331995	0	1	644	0	-0.799939014222334	2.4374057718202e-08	2.19584794607563e-06
chr14	69708802	69709001	SUSD6	0	+	69708802	69709001	0	1	199	0	-1.63345525080526	0.00795419076585	0.0717281021866285
chrX	48700147	48700590	SUV39H1	0	+	48700147	48700590	0	1	443	0	-1.20762477018205	0.000195389334790597	0.0043788491019655
chr19	55347188	55347286	SUV420H2	0	+	55347188	55347286	0	1	98	0	2.10014300594818	0.00499390114108138	0.051971012564771
chr19	15113805	15114594	SYDE1	0	+	15113805	15114594	0	1	789	0	-0.865180722833761	4.11443405662999e-09	4.57080809186846e-07
chr15	99130875	99131073	SYNM	0	+	99130875	99131073	0	1	198	0	-2.07924359992031	4.90597853294777e-08	3.93086102985036e-06
chr5	150648956	150649204	SYNPO	0	+	150648956	150649204	0	1	248	0	-1.72154785194214	3.38730545743175e-11	6.74036562892023e-09
chr5	150649353	150649651	SYNPO	0	+	150649353	150649651	0	1	298	0	-2.55801065441474	5.35327075118137e-19	4.40622848919965e-16
chr5	150650099	150650148	SYNPO	0	+	150650099	150650148	0	1	49	0	-1.4168295001307	0.00458132913388183	0.0486561336987285
chr11	65127820	65128115	SYVN1	0	-	65127820	65128115	0	1	295	0	-0.768202289552789	0.00816278055330496	0.0730294615905367
chr6	149379153	149379451	TAB2	0	+	149379153	149379451	0	1	298	0	-0.966118200038522	0.0027115681347003	0.0330646974970728
chr10	122086436	122086784	TACC2	0	+	122086436	122086784	0	1	348	0	-2.8089821133793	2.77957792900814e-15	1.14392266223817e-12
chr10	122087235	122087533	TACC2	0	+	122087235	122087533	0	1	298	0	-2.17962045297436	2.82748218843022e-08	2.46154074365838e-06
chr10	122087584	122087783	TACC2	0	+	122087584	122087783	0	1	199	0	-1.88676658790825	0.00151738728836606	0.0215335807349001
chr10	122087834	122087883	TACC2	0	+	122087834	122087883	0	1	49	0	-2.51963859150987	2.39897263228318e-05	0.000820239279283238
chr10	122210702	122211600	TACC2	0	+	122210702	122211600	0	1	898	0	-0.509594206296676	0.00287152286414906	0.0343444755772861
chr5	141319837	141319936	TAF7	0	-	141319837	141319936	0	1	99	0	-0.896681172182922	0.00148664852904491	0.0211890630906517
chr2	161137054	161179644	TANK	0	+	161137054	161179644	0	3	10,59,31	0,23374,42560	1.24622530497753	0.00415896891527911	0.0453132425498641
chr3	10260381	10270138	TATDN2	0	+	10260381	10270138	0	2	290,8	0,9750	-0.791901758575912	0.00660152171745914	0.0635852953509309
chr3	10270485	10270832	TATDN2	0	+	10270485	10270832	0	1	347	0	-1.03819854039419	0.000570465591670265	0.010258464912531
chr17	80010169	80010367	TBC1D16	0	-	80010169	80010367	0	1	198	0	-1.70497465650437	0.000122645029271274	0.00307172363768221
chrX	48560431	48560530	TBC1D25	0	+	48560431	48560530	0	1	99	0	-2.25639610904889	0.0021321492804884	0.0276385655864154
chr5	179862816	179863064	TBC1D9B	0	-	179862816	179863064	0	1	248	0	-1.85830968436075	4.71693566016784e-08	3.81313709528211e-06
chr7	73569942	73570141	TBL2	0	-	73569942	73570141	0	1	199	0	-1.17143582090225	0.00994825524826599	0.0839045207431768
chr7	143863379	143863577	TCAF1	0	-	143863379	143863577	0	1	198	0	-1.67718438129506	0.00126769936952687	0.0189714877548699
chrX	103586998	103587244	TCEAL4	0	+	103586998	103587244	0	1	246	0	-1.03200016845522	0.000286507390492356	0.00595645904366887
chrX	103253576	103253964	TCEAL8	0	-	103253576	103253964	0	1	388	0	-0.60076221661863	0.000176970962866834	0.00406158453180309
chr1	23751117	23752491	TCEB3	0	+	23751117	23752491	0	2	914,85	0,1290	-0.926460088731565	2.27511087124037e-08	2.08069230587983e-06
chr19	1610435	1610533	TCF3	0	-	1610435	1610533	0	1	98	0	-2.06025260270936	0.000705134708819651	0.0120914576773733
chr20	62852583	62854105	TCFL5	0	-	62852583	62854105	0	2	306,90	0,1433	-1.08625788443792	0.00196404687068352	0.0261314920898878
chr6	35486699	35496934	TEAD3	0	-	35486699	35496934	0	2	13,37	0,10199	1.66354364701115	0.0120861938583138	0.0955289386234598
chr16	69361455	69367169	TERF2	0	-	69361455	69367169	0	2	35,363	0,5352	-0.693063160842559	0.00156993460350152	0.0220888700856298
chr7	116252390	116252439	TES	0	+	116252390	116252439	0	1	49	0	1.50360892043582	0.0069706329511045	0.065776040374466
chr17	64193677	64193876	TEX2	0	-	64193677	64193876	0	1	199	0	-1.22633367802001	0.00984228344177151	0.083282275029719
chr17	64212707	64213055	TEX2	0	-	64212707	64213055	0	1	348	0	-1.14028960797537	0.000275246774300022	0.00578881369224715
chr17	64213403	64213601	TEX2	0	-	64213403	64213601	0	1	198	0	-1.34353785893038	5.90051880145059e-05	0.00170681460793398
chr3	30671866	30672113	TGFBR2	0	+	30671866	30672113	0	1	247	0	-2.11775065662386	1.49524204421789e-05	0.000564080061181199
chr18	3457612	3458109	TGIF1	0	+	3457612	3458109	0	1	497	0	-0.692591621205445	9.88093551684773e-06	0.000396727229133212
chr20	36612013	36612309	TGIF2-C20orf24	0	+	36612013	36612309	0	1	296	0	-0.90658701992099	2.4098083436967e-06	0.000116364825300426
chr2	85326871	85327069	TGOLN2	0	-	85326871	85327069	0	1	198	0	-2.17990539997125	2.32736911738934e-08	2.11778894360232e-06
chr2	85327120	85327997	TGOLN2	0	-	85327120	85327997	0	2	566,81	0,797	-1.21423928325658	4.50635298959371e-07	2.71099800450375e-05
chr2	241633414	241637014	THAP4	0	-	241633414	241637014	0	2	666,74	0,3527	-1.09998392821206	1.28116030152586e-12	3.46257473731794e-10
chr4	75527045	75527243	THAP6	0	+	75527045	75527243	0	1	198	0	-3.37324647633155	0.000306058329504016	0.00630501050131822
chr19	2813352	2813401	THOP1	0	+	2813352	2813401	0	1	49	0	1.33422619084421	0.00218786998889938	0.0281577468080952
chr19	2813502	2813551	THOP1	0	+	2813502	2813551	0	1	49	0	3.2392626312146	4.85421828352608e-05	0.00146256546885341
chr1	36289190	36289488	THRAP3	0	+	36289190	36289488	0	1	298	0	-0.774245757940011	0.00440213107165526	0.0473051900638709
chr1	201955491	201957366	TIMM17A	0	+	201955491	201957366	0	2	62,86	0,1790	-0.953422975548679	0.000998777520826398	0.0158647924097583
chr19	7926968	7927167	TIMM44	0	-	7926968	7927167	0	1	199	0	-1.10527428142544	0.00689846579099528	0.0652992255846015
chr3	119498521	119498769	TIMMDC1	0	+	119498521	119498769	0	1	248	0	1.12678745375376	0.000659936008575979	0.0115683651919592
chr17	78854261	78854359	TIMP2	0	-	78854261	78854359	0	1	98	0	-1.3666711246374	4.95297330304825e-07	2.94060460890484e-05
chr17	78854557	78854804	TIMP2	0	-	78854557	78854804	0	1	247	0	-1.17933276503229	3.02684941014163e-08	2.61000900565927e-06
chr17	78855150	78855347	TIMP2	0	-	78855150	78855347	0	1	197	0	-0.967404249014179	0.000223184141753798	0.0048809401435722
chr17	78855446	78855545	TIMP2	0	-	78855446	78855545	0	1	99	0	-1.19679435574114	5.08757624667866e-05	0.00151273941994839
chr17	78925143	78925390	TIMP2	0	-	78925143	78925390	0	1	247	0	0.532869115989449	8.64629186017649e-05	0.00232399168713326
chr22	32801714	32801962	TIMP3	0	+	32801714	32801962	0	1	248	0	0.733416239731433	0.012095636264029	0.0955618592796849
chr22	32802013	32849491	TIMP3	0	+	32802013	32849491	0	2	110,40	0,47439	1.07645800951765	0.000138991652319666	0.00337833669826109
chr22	32859351	32859550	TIMP3	0	+	32859351	32859550	0	1	199	0	-1.09484625428929	5.30747517825427e-06	0.000230901942049351
chr22	32859700	32859999	TIMP3	0	+	32859700	32859999	0	1	299	0	-1.60520792328152	5.35389518514421e-14	1.86439103870368e-11
chr1	31577221	31577369	TINAGL1	0	+	31577221	31577369	0	1	148	0	1.20098878715661	0.00181786113044052	0.024639093824863
chr1	31585829	31586942	TINAGL1	0	+	31585829	31586942	0	3	48,46,104	0,881,1010	0.921225749804654	0.00017778111875168	0.00406986156555679
chr1	31586992	31587289	TINAGL1	0	+	31586992	31587289	0	1	297	0	0.565704017819618	0.0122791520334474	0.0965895721120167
chr3	156675391	156694025	TIPARP	0	+	156675391	156694025	0	4	1,31,958,6	0,1273,2266,18629	-0.667777298056752	8.17402307429707e-05	0.00222036632867751
chr3	156703647	156705026	TIPARP	0	+	156703647	156705026	0	2	56,343	0,1037	-0.669817335943381	0.0123991775719714	0.0970706041821265
chr16	84479797	84479995	TLDC1	0	-	84479797	84479995	0	1	198	0	0.96416194456579	0.00483272422378131	0.0507898840651375
chr9	81689288	81689436	TLE1	0	-	81689288	81689436	0	1	148	0	-2.14905179584372	0.00288754095300887	0.0344904957632485
chr9	35724252	35724301	TLN1	0	-	35724252	35724301	0	1	49	0	-2.02053190742725	0.00988879901663056	0.0835197633363555
chr9	35724589	35724842	TLN1	0	-	35724589	35724842	0	2	136,13	0,241	-2.69464202697078	2.73109063213745e-08	2.40070821197791e-06
chr3	149377384	149377731	TM4SF1	0	-	149377384	149377731	0	1	347	0	0.615420714267547	0.0121683531850964	0.0959688760782774
chr14	24192726	24194729	TM9SF1	0	-	24192726	24194729	0	2	544,55	0,1949	-1.18414718945054	3.88008137450886e-11	7.39584352943226e-09
chr2	218274644	218274693	TMBIM1	0	-	218274644	218274693	0	1	49	0	-2.75747654241108	3.46637427592293e-10	5.20243067613269e-08
chr2	218275244	218275392	TMBIM1	0	-	218275244	218275392	0	1	148	0	-0.969170594080637	0.000121334230053211	0.00306005604150911
chr2	218281974	218292507	TMBIM1	0	-	218281974	218292507	0	2	208,42	0,10492	0.750848575660969	0.00371688665676345	0.0417780407238039
chr17	78126571	78126846	TMC6	0	-	78126571	78126846	0	2	78,70	0,206	1.63091908381657	4.75317781526409e-06	0.000208831077489466
chr3	50354799	50355197	TMEM115	0	-	50354799	50355197	0	1	398	0	-0.634451960277104	0.00274309513362324	0.0332922028683978
chr11	102452895	102452944	TMEM123	0	-	102452895	102452944	0	1	49	0	2.24899856882263	0.00165872740352834	0.0230339231772172
chr2	96252405	96252853	TMEM127	0	-	96252405	96252853	0	1	448	0	-1.21908251570624	6.52346029037908e-07	3.70303507643211e-05
chr4	55395913	55396308	TMEM165	0	+	55395913	55396308	0	1	395	0	1.06650833372813	1.04915809466579e-05	0.000415714546569105
chr1	203014906	203015004	TMEM183A	0	+	203014906	203015004	0	1	98	0	1.42745965009392	0.00173996508793407	0.0238070735774847
chr3	149982820	149982918	TMEM183B	0	-	149982820	149982918	0	1	98	0	1.08654612019006	0.0122023738998499	0.096153431931454
chr22	38221031	38221627	TMEM184B	0	-	38221031	38221627	0	1	596	0	-0.698017940689309	0.000654872231945929	0.0114907232326326
chr2	120221662	120222061	TMEM185B	0	-	120221662	120222061	0	1	399	0	-0.544003069450286	0.0118300473481471	0.0942448294677731
chr2	120222161	120222410	TMEM185B	0	-	120222161	120222410	0	1	249	0	-0.995330164897641	0.000379074274257236	0.00751014984491251
chr20	50081520	50081816	TMEM189-UBE2V1	0	-	50081520	50081816	0	1	296	0	1.19919372304123	0.000373300091104864	0.00742010762867933
chr9	71745148	71746266	TMEM2	0	-	71745148	71746266	0	2	432,66	0,1053	-0.824375310007248	0.000692552559078958	0.011943563561716
chr19	11345658	11345707	TMEM205	0	-	11345658	11345707	0	1	49	0	-1.6191818716557	1.69746249983805e-07	1.15991135649311e-05
chr2	27041050	27041099	TMEM214	0	+	27041050	27041099	0	1	49	0	-1.16980709274406	0.0123488266386148	0.0968208288010494
chr2	27041548	27041647	TMEM214	0	+	27041548	27041647	0	1	99	0	-1.96009691833017	8.3787061806857e-07	4.63141235633937e-05
chr11	61789175	61789224	TMEM258	0	-	61789175	61789224	0	1	49	0	5.75802004478457	4.05300523341049e-05	0.00126319825760064
chr19	1010143	1010881	TMEM259	0	-	1010143	1010881	0	1	738	0	0.555168056665609	0.00362423721284584	0.0409150171135988
chr3	14142135	14142583	TMEM43	0	+	14142135	14142583	0	1	448	0	-0.721061929535115	7.04075059833835e-05	0.00197971912786818
chr3	194587772	194588167	TMEM44	0	-	194587772	194588167	0	1	395	0	-0.850641873488856	0.00637473699556327	0.0619612117636391
chr6	44148301	44148350	TMEM63B	0	+	44148301	44148350	0	1	49	0	-3.18567122376703	4.74391637161309e-06	0.000208831077489466
chr17	28327204	28327500	TMEM97	0	+	28327204	28327500	0	1	296	0	-0.719921422644862	0.000809487518870707	0.013460238743536
chrX	12976329	12976841	TMSB4X	0	+	12976329	12976841	0	2	33,65	0,448	-0.607835735533372	0.00808687478714218	0.0726374646059378
chr14	103126327	103126674	TNFAIP2	0	+	103126327	103126674	0	1	347	0	-0.73291121068136	0.00303260184443936	0.0359387134810916
chr14	103135402	103135948	TNFAIP2	0	+	103135402	103135948	0	1	546	0	0.749179071814582	1.5654790441816e-05	0.000582720576833009
chr6	137867238	137867486	TNFAIP3	0	+	137867238	137867486	0	1	248	0	1.69864541119631	5.36038146204693e-05	0.00157830548804465
chr6	137878572	137878821	TNFAIP3	0	+	137878572	137878821	0	1	249	0	-0.900191888101706	0.00523517496608594	0.0537711561462758
chr16	3021940	3022186	TNFRSF12A	0	+	3021940	3022186	0	1	246	0	-1.49861536968834	7.46263268958919e-09	7.7219058710332e-07
chr6	47284070	47284369	TNFRSF21	0	-	47284070	47284369	0	1	299	0	-0.920374441555003	0.00348403418020055	0.0398419375873321
chr5	151062208	151080963	TNIP1	0	-	151062208	151080963	0	4	5,135,172,84	0,1405,2752,18672	0.944461811858387	2.6210289857172e-05	0.00088054903290106
chr4	2747876	2755978	TNIP2	0	-	2747876	2755978	0	2	70,30	0,8073	2.51756891170865	5.63440988261634e-05	0.00164212457808377
chr10	91798444	91798592	TNKS2	0	+	91798444	91798592	0	1	148	0	1.47603880820568	0.00112561319045204	0.0173989299049214
chr19	12719281	12722213	TNPO2	0	-	12719281	12722213	0	3	56,112,80	0,1598,2853	1.43003228928689	0.000706460384103145	0.0121027290778995
chr7	129017047	129018145	TNPO3	0	-	129017047	129018145	0	2	10,189	0,910	-1.81912525188953	0.000328584303668901	0.00667040871170007
chr22	40266054	40266253	TNRC6B	0	+	40266054	40266253	0	1	199	0	-1.38449079161661	0.00548540019435357	0.0556156924520462
chr2	217802982	217803031	TNS1	0	-	217802982	217803031	0	1	49	0	-3.93050121145969	2.23757810900867e-09	2.64823950313262e-07
chr2	217848395	217848843	TNS1	0	-	217848395	217848843	0	1	448	0	-1.12311297812866	0.000375008179503466	0.00744588609040434
chr7	47368913	47369460	TNS3	0	-	47368913	47369460	0	1	547	0	-1.41914522254294	8.68929946892696e-06	0.000357604169962112
chr17	40487147	40487345	TNS4	0	-	40487147	40487345	0	1	198	0	-0.918039771311365	0.000699522960060723	0.012040838175646
chr17	50863263	50864052	TOB1	0	-	50863263	50864052	0	1	789	0	-0.779202561808088	2.69729828265546e-07	1.72406725482876e-05
chr22	41436167	41436762	TOB2	0	-	41436167	41436762	0	1	595	0	-0.74834240820358	0.00209003034877003	0.0272275320543365
chr22	41436812	41437407	TOB2	0	-	41436812	41437407	0	1	595	0	-1.11348004475057	1.27058514718885e-06	6.63047718884601e-05
chr22	38681949	38682323	TOMM22	0	+	38681949	38682323	0	2	147,1	0,374	1.44132188530413	4.37574075327386e-06	0.000197104262587769
chr9	129813921	129814166	TOR1A	0	-	129813921	129814166	0	1	245	0	-0.779715990227749	0.00365954498286906	0.0412108461130553
chr1	3745735	3745784	TP73-AS1	0	-	3745735	3745784	0	1	49	0	-3.93896879268233	0.00967469651683485	0.0820943788785593
chr20	63865278	63865327	TPD52L2	0	+	63865278	63865327	0	1	49	0	1.46026653227082	0.00795790574845022	0.0717281021866285
chr20	63890852	63891050	TPD52L2	0	+	63890852	63891050	0	1	198	0	-1.3399614369621	7.37538893335361e-05	0.0020610114630427
chr12	6870751	6870800	TPI1	0	+	6870751	6870800	0	1	49	0	2.0630088299896	0.0028201144080294	0.0338862851364276
chr19	16067507	16076159	TPM4	0	+	16067507	16076159	0	2	232,113	0,8540	0.613704054068882	0.00306691479496262	0.0362031897700021
chr11	6614358	6614556	TPP1	0	-	6614358	6614556	0	1	198	0	-0.907092278831248	0.000192411940160811	0.00431746643424035
chr22	26540859	26541254	TPST2	0	-	26540859	26541254	0	1	395	0	-0.78328048005267	0.00864228754078947	0.0760810322351046
chr2	84870301	84870649	TRABD2A	0	-	84870301	84870649	0	1	348	0	-0.942707421085295	9.49716639067914e-07	5.14894278450353e-05
chr12	112140859	112142169	TRAFD1	0	+	112140859	112142169	0	2	366,81	0,1230	-0.975203005955414	0.000922472306394897	0.0149010959181078
chr3	36831262	36831311	TRANK1	0	-	36831262	36831311	0	1	49	0	-3.52285870261041	0.00147379131500468	0.0211134597564119
chr8	140450807	140451206	TRAPPC9	0	-	140450807	140451206	0	1	399	0	-1.41037195318714	0.00139890953520507	0.0203792870985466
chr6	42228330	42228579	TRERF1	0	-	42228330	42228579	0	1	249	0	-1.24995721083872	0.0113817161368617	0.0921420532547495
chr3	48467151	48467200	TREX1	0	+	48467151	48467200	0	1	49	0	-2.13023607356604	0.00262440419076429	0.0323444178886614
chr3	48467299	48467596	TREX1	0	+	48467299	48467596	0	1	297	0	-1.02815986620783	1.13053318383033e-05	0.000444071472728843
chr8	125436185	125437073	TRIB1	0	+	125436185	125437073	0	1	888	0	-0.568254853973789	0.000797115366307357	0.0133234029788146
chr1	228394423	228397158	TRIM11	0	-	228394423	228397158	0	3	830,101,16	0,2524,2720	0.712978273154927	9.04952718840917e-05	0.00240983585776049
chr17	15628507	15628998	TRIM16	0	-	15628507	15628998	0	1	491	0	-0.942555757830505	4.77480634345674e-07	2.86298653203029e-05
chr17	18735078	18735573	TRIM16L	0	+	18735078	18735573	0	1	495	0	-1.02589933714605	4.44100223276117e-07	2.68058894769464e-05
chr17	56891855	56892204	TRIM25	0	-	56891855	56892204	0	1	349	0	0.620568675852809	0.00871003506013197	0.0764295800443084
chr6	25984192	25984241	TRIM38	0	+	25984192	25984241	0	1	49	0	-1.96784831544959	0.00648816103253585	0.0628276042658606
chr5	14290769	14291217	TRIO	0	+	14290769	14291217	0	1	448	0	-0.930266572504509	0.00325922369699386	0.03791996435482
chr2	229859278	229859527	TRIP12	0	-	229859278	229859527	0	1	249	0	-1.14292508758854	6.10658066431186e-05	0.00175799622685786
[truncated: 257 more rows]
