# Supplementary material for: Viral N6-methyladenosine upregulates replication and pathogenesis of human respiratory syncytial virus
Source: Nat Commun. 2019 Oct 9;10:4595. doi: 10.1038/s41467-019-12504-y (PMC6785563; doi:10.1038/s41467-019-12504-y)
Supplement: Supplementary file 5 — Supplementary Data 2 [file 41467_2019_12504_MOESM5_ESM.xls]

GeneID	log2FC	p.adjust	pvalue
A1BG	4.32	0.0351472449814465	0.0189
A4GALT	1.95	3.81654345822067e-23	4.48e-24
AAAS	-1.38	8.65699075168234e-31	7.65e-32
AACS	0.41	0.00940717660493887	0.00455
AAED1	0.75	0.000593971091545732	0.000241
AAK1	0.68	8.42279301649217e-05	3.08e-05
AAMDC	0.72	0.00822553474005587	0.00394
AAR2	-0.72	4.70517729419399e-08	1.29e-08
AARS	-0.49	3.72709397763809e-08	1.01e-08
AARSD1	-1.88	2.97525160371303e-27	2.99e-28
AASDHPPT	-1.43	1.69988605126004e-14	3.04e-15
ABAT	4.38	1.81233452434003e-08	4.81e-09
ABCA3	2.56	0.00206146311255907	0.000896
ABCA4	-2.18	0.00161684669972349	0.000692
ABCA5	1.58	4.12108565448173e-05	1.46e-05
ABCA7	1.25	1.37156785305886e-19	1.89e-20
ABCB10	-0.98	9.37070359641074e-06	3.11e-06
ABCB6	-1.19	1.15592374481848e-09	2.82e-10
ABCB7	-0.46	0.00544311241161956	0.00252
ABCB8	-2.13	6.56320045593425e-30	5.97e-31
ABCC1	0.53	0.0082922357444253	0.00397
ABCC10	0.77	0.00296532335299434	0.00132
ABCC2	-1.54	7.82454255378419e-40	4.95e-41
ABCC3	2.81	2.08704687713556e-41	1.25e-42
ABCC4	-1.56	3.23685421571143e-24	3.63e-25
ABCC5	0.28	0.0300811340266264	0.016
ABCC6	2.81	9.21256660348773e-05	3.39e-05
ABCC6P1	5.03	0.0325844069414676	0.0174
ABCD1	-0.4	0.00104282963702612	0.000435
ABCD3	-2.18	3.69031461246413e-72	1.02e-73
ABCD4	0.65	0.00121683180357244	0.000514
ABCE1	-2.41	9.9178022808337e-38	6.78e-39
ABCF2	-1.67	6.06183964335255e-61	2.16e-62
ABCF3	-1.46	1.44253485248637e-39	9.22e-41
ABCG2	-1.34	2.19873757291985e-27	2.21e-28
ABCG4	3.21	0.00738603923371147	0.00351
ABHD11	-0.53	0.0367260814653637	0.0199
ABHD12	0.36	0.0323940646268865	0.0173
ABHD14A	0.67	0.0388169938152337	0.0211
ABHD14A-ACY1	0.74	1.37928475096594e-08	3.63e-09
ABHD14B	0.55	8.23430540636624e-06	2.72e-06
ABHD15	1.35	7.47657497308958e-12	1.57e-12
ABHD17A	-0.47	0.00457473537929632	0.00209
ABHD17C	0.82	1.02396128013689e-09	2.49e-10
ABHD2	0.38	0.0217227873023691	0.0112
ABHD3	-0.87	1.66349564539208e-05	5.65e-06
ABHD4	0.81	6.57604331760631e-09	1.69e-09
ABHD8	2.05	5.14066295098097e-40	3.23e-41
ABI2	0.52	0.00167730379330085	0.00072
ABI3BP	5.53	0.00905158398306229	0.00436
ABL1	0.23	0.0483164234000367	0.0268
ABL2	1.45	5.10497520687711e-45	2.78e-46
ABLIM1	-0.82	2.13622418621796e-17	3.3e-18
ABLIM2	1.39	0.00240266109241038	0.00105
ABT1	-0.39	0.0116293950410539	0.00572
ABTB1	2.47	4.14060869878568e-49	2.03e-50
ABTB2	0.58	3.15750662954686e-06	9.99e-07
ACAA2	-0.41	0.0032104740376699	0.00143
ACACA	-1.47	5.21343704189881e-23	6.14e-24
ACACB	-1.73	3.11236587444844e-27	3.13e-28
ACAD10	-1.49	3.07421488935783e-10	7.21e-11
ACAD11	1.54	5.31453771128778e-18	7.97e-19
ACAD8	-0.55	0.035817863545044	0.0194
ACAD9	-1.27	1.7937525521864e-24	1.99e-25
ACADM	-0.83	3.48937069990985e-11	7.64e-12
ACADSB	-1.1	1.4151088269603e-06	4.35e-07
ACADVL	0.73	3.02676281814306e-15	5.2e-16
ACAP1	1.28	0.0497642674372144	0.0277
ACAP2	-0.44	0.0039045686862801	0.00177
ACAP3	-0.99	1.08190292194709e-06	3.29e-07
ACAT1	-0.91	1.45346531639236e-14	2.59e-15
ACAT2	1.17	3.27107653611527e-23	3.82e-24
ACBD3	0.85	1.03671072749544e-13	1.96e-14
ACBD4	2.42	3.78447595694663e-18	5.61e-19
ACBD6	-0.75	4.0717323451087e-06	1.3e-06
ACE2	8.54	2.31702922022471e-08	6.2e-09
ACER2	1.28	0.000360513962836458	0.000142
ACHE	5.18	3.2896704445728e-07	9.58e-08
ACIN1	-0.97	2.96088084345911e-25	3.18e-26
ACKR3	0.8	2.78730426584238e-09	6.97e-10
ACLY	0.32	0.000115969668665511	4.3e-05
ACO1	-1.1	1.29407870757489e-13	2.46e-14
ACO2	-1.19	1.66123277316123e-35	1.24e-36
ACOT1	-0.64	0.00916505266789676	0.00442
ACOT11	-2.09	8.0733539020836e-11	1.81e-11
ACOT2	-0.8	2.87570659912448e-05	1e-05
ACOT9	-0.29	0.0294629014346325	0.0156
ACP1	-1.51	8.08409951548762e-44	4.56e-45
ACP2	0.56	5.85747164073319e-05	2.1e-05
ACP6	1.27	0.00610634432311171	0.00286
ACPP	5.49	0.00193706376704241	0.000839
ACRBP	5.14	0.0253334700239886	0.0132
ACSBG1	4.91	0.00943888621039029	0.00457
ACSF2	0.76	1.3482008353404e-06	4.13e-07
ACSF3	-0.91	7.76416803431698e-09	2.01e-09
ACSL1	0.58	2.42026991744275e-05	8.36e-06
ACSL3	0.76	5.35272442269529e-13	1.06e-13
ACSL4	1.3	3.7734133958975e-28	3.66e-29
ACSL5	1.48	6.38929392603363e-11	1.43e-11
ACSM5	7.35	1.2638668212062e-05	4.25e-06
ACSS2	3.07	1.70373801867975e-112	2.1e-114
ACTA1	-1.37	1.17339931971827e-06	3.58e-07
ACTA2	4.26	1.08381342427891e-27	1.08e-28
ACTB	-1.22	2.46324515085989e-50	1.18e-51
ACTBL2	6.87	9.20112254734053e-05	3.38e-05
ACTG1	-1.19	8.880457238923e-61	3.18e-62
ACTG1P20	-1.15	3.70745924684227e-06	1.18e-06
ACTL6A	-1.36	1.05231929393107e-34	8.07e-36
ACTL8	-3.95	7.55680759674048e-144	5.85e-146
ACTN1	1.02	1.3132702337483e-27	1.31e-28
ACTN2	7.76	2.08422028007254e-06	6.5e-07
ACTN4	-0.3	0.0013890287297867	0.00059
ACTR1A	-0.67	8.45994507199213e-12	1.78e-12
ACTR1B	-0.35	0.00880109640545816	0.00423
ACTR2	-0.57	6.74056496129252e-07	2.02e-07
ACTR3	-0.55	7.92154742460308e-08	2.21e-08
ACTR3B	-3.2	1.15904616311831e-24	1.27e-25
ACTR3C	-1.55	0.00558953753729917	0.0026
ACTR5	-1.27	2.33161522592522e-07	6.72e-08
ACVR1	1.96	1.13763035506763e-12	2.29e-13
ACVR1B	1.23	1.61224535989286e-16	2.6e-17
ACVR2B	0.51	0.0406597482154402	0.0222
ACVR2B-AS1	2.13	0.0167522791942874	0.00848
ACVRL1	5.11	1.1981255039185e-31	1.02e-32
ACY1	0.7	6.39733435477513e-08	1.78e-08
ACYP1	0.92	0.00567251601231006	0.00264
ADA	0.85	5.81034849552424e-12	1.21e-12
ADAL	-1.05	0.000178285596596134	6.76e-05
ADAM11	2.63	7.55500466087399e-09	1.95e-09
ADAM17	1.15	3.33187930471038e-11	7.28e-12
ADAM9	-0.8	1.51890174085672e-10	3.49e-11
ADAMTS1	-1.24	7.44235617320704e-06	2.45e-06
ADAMTS10	0.81	0.00125197746573334	0.000529
ADAMTS13	1.39	0.00136156863501434	0.000577
ADAMTS4	3.48	3.18532356364774e-30	2.86e-31
ADAMTS7	2.71	6.22108045412673e-08	1.72e-08
ADAMTSL1	-1.08	0.000290967377540127	0.000113
ADAMTSL4	3.84	3.89955428500455e-234	1.08e-236
ADAMTSL4-AS1	3.54	0.00660533618576168	0.0031
ADAMTSL5	1.31	1.03828195537442e-11	2.19e-12
ADAP1	4.97	7.08209324174591e-31	6.24e-32
ADAR	0.57	1.2019435875062e-11	2.55e-12
ADARB1	-1.14	7.51686405090486e-24	8.54e-25
ADARB2	-0.96	8.45600084738714e-09	2.19e-09
ADCK1	-2.39	1.97822011995907e-12	4.03e-13
ADCY3	0.45	0.00040054343388879	0.000159
ADCY6	1.83	3.73953176589465e-62	1.28e-63
ADCY7	0.51	0.011145830841447	0.00546
ADCY9	-0.54	9.85496474158161e-05	3.63e-05
ADD1	-0.56	1.03802759558748e-06	3.15e-07
ADD3	0.53	0.000364379965099566	0.000143
ADGRA2	3.01	7.87561268813609e-30	7.18e-31
ADGRA3	-2.17	8.46713778341832e-27	8.71e-28
ADGRB2	2.53	7.30945524370042e-39	4.78e-40
ADGRD1	2	7.97316610263162e-58	3.07e-59
ADGRE1	3.89	9.80227469096316e-09	2.55e-09
ADGRE2	1.59	4.02508294366117e-10	9.5e-11
ADGRE5	1.33	4.99580779847648e-35	3.77e-36
ADGRF4	4.46	0.0263080793351733	0.0138
ADGRG1	1.63	1.03504587979012e-24	1.14e-25
ADGRG3	2.38	0.0101016306018364	0.00491
ADGRG6	0.69	0.000105355222632284	3.89e-05
ADGRL1	0.34	0.0295210852652647	0.0156
ADI1	-1.28	8.91864308878955e-31	7.9e-32
ADIPOR1	0.34	0.00020896287596463	7.98e-05
ADIRF	1.5	5.59742735582182e-21	7.21e-22
ADK	-0.87	1.44677315253368e-09	3.55e-10
ADM	3.15	6.10313450666861e-119	6.85e-121
ADM2	2.55	1.85548379015041e-15	3.15e-16
ADM5	-2.28	0.000354442145364323	0.000139
ADNP	-0.74	2.560318989607e-09	6.38e-10
ADO	0.34	0.0352947789696981	0.019
ADORA2A	3.6	5.11289992896814e-13	1.01e-13
ADPGK	0.61	1.67816558142048e-06	5.19e-07
ADPRHL1	-2.61	3.87998242778095e-11	8.51e-12
ADPRM	1.12	0.00160395716178542	0.000686
ADRB1	1.89	2.5528102674829e-05	8.83e-06
ADRB2	1.62	3.13343856297337e-08	8.47e-09
ADRBK1	-0.68	1.93785986071549e-06	6.03e-07
ADRM1	-1.11	3.97069728664897e-28	3.86e-29
ADSL	-2.66	4.03906393223046e-126	3.91e-128
ADSS	-0.47	0.00212301707922036	0.000924
AEBP2	0.82	5.92543438213135e-07	1.77e-07
AEN	1.51	4.62528443445218e-54	1.97e-55
AFAP1	-0.35	0.000570663085608718	0.000231
AFAP1-AS1	-2.54	0.0267756044360541	0.0141
AFAP1L1	1.31	2.41441866540518e-08	6.47e-09
AFAP1L2	4.48	4.74323045520539e-05	1.69e-05
AFF1	0.56	1.53019762151686e-07	4.35e-08
AFF4	1.14	2.91665537859294e-28	2.81e-29
AFG3L1P	-1.12	1.54287341657355e-06	4.76e-07
AFG3L2	-1.82	8.74675892977129e-59	3.26e-60
AFMID	-1.23	1.98179580367673e-09	4.91e-10
AFTPH	1.26	2.24572649372118e-19	3.13e-20
AGAP1	-1.8	1.90641890265518e-32	1.58e-33
AGAP1-IT1	2.63	0.00153092274725117	0.000653
AGAP6	-0.78	0.0321932546072998	0.0172
AGBL5	-1.04	1.28225059762734e-12	2.59e-13
AGFG2	0.86	1.69459802437063e-05	5.76e-06
AGGF1	-1.13	8.77763857536301e-11	1.98e-11
AGL	-1.65	4.00758019070969e-28	3.9e-29
AGMAT	-2.67	7.14236890693357e-33	5.84e-34
AGO2	-1.06	6.56154936908644e-16	1.09e-16
AGO4	1.02	2.3996043771917e-05	8.29e-06
AGPAT2	0.64	3.6901106509042e-08	1e-08
AGPAT3	-1.32	1.37517353767717e-19	1.9e-20
AGPAT4-IT1	2.75	0.045087246519645	0.0249
AGPAT5	-1.9	2.41660391274433e-15	4.13e-16
AGPS	-1.14	1.76037405688805e-12	3.57e-13
AGRN	1.79	5.21880568899727e-66	1.63e-67
AGTPBP1	-1.01	9.26205463569549e-08	2.6e-08
AGTRAP	0.9	3.05849571391284e-06	9.66e-07
AHCTF1	-0.98	1.26655829683507e-11	2.69e-12
AHCTF1P1	-1.08	1.36399289969768e-11	2.91e-12
AHCY	-0.21	0.0293713257239803	0.0155
AHCYL1	0.22	0.0195310020013843	0.01
AHCYL2	1.44	1.22556066228682e-17	1.88e-18
AHDC1	1.28	1.77529827356502e-15	3.01e-16
AHI1	-0.49	0.0405497438979742	0.0221
AHNAK	1.89	1.56401979215854e-113	1.91e-115
AHNAK2	2.18	4.46541834327448e-133	4.04e-135
AHR	1	1.57351397498417e-10	3.62e-11
AHSA1	-1.23	1.31915097493727e-36	9.39e-38
AHSA2	0.5	0.0178718366501823	0.00908
AIDA	0.43	0.0266192943286069	0.014
AIF1L	0.8	0.000116999202250229	4.34e-05
AIFM1	-1.2	6.846825756083e-31	6.02e-32
AIFM2	-0.38	0.0110845055103216	0.00543
AIM1	2.66	1.93940001174119e-07	5.55e-08
AIM1L	1.67	0.0225276501738754	0.0117
AIM2	5.03	0.0328162293571446	0.0176
AIMP2	-2.89	1.34404517279954e-109	1.71e-111
AIP	0.57	1.97185941887543e-05	6.74e-06
AJUBA	0.33	0.0131736930557869	0.00654
AK1	0.67	5.00832899825059e-10	1.19e-10
AK2	-1.25	1.83125316829914e-47	9.31e-49
AK6	-0.83	0.00010216069450518	3.77e-05
AK7	4.2	0.000259192149730906	1e-04
AK8	3.27	0.000541913555808937	0.000218
AKAP1	-0.84	3.16735722783095e-15	5.45e-16
AKAP13	1.03	7.11951455014466e-25	7.78e-26
AKAP17A	0.39	0.0221625571085468	0.0115
AKAP2	1.72	1.36909129709702e-55	5.64e-57
AKAP8	-0.78	1.54586773906803e-08	4.08e-09
AKAP8L	0.47	0.000136005667599717	5.08e-05
AKAP9	0.42	0.0117531533358117	0.00579
AKIP1	0.44	0.0117410610142981	0.00578
AKIRIN1	0.45	7.50954561431455e-05	2.73e-05
AKIRIN2	0.4	0.0414645579367845	0.0227
AKNA	1.49	1.07201358936149e-13	2.02e-14
AKNAD1	2.12	0.0356481820324333	0.0192
AKR1B1	0.28	0.00471243093820018	0.00216
AKR1B15	4.93	0.000130032521919483	4.85e-05
AKR7A2	-0.9	5.16313190626652e-10	1.23e-10
AKT1S1	-1.73	2.0074963658121e-53	8.72e-55
AKT2	-0.48	1.09353419670508e-05	3.66e-06
ALAS1	1.78	4.54094672618217e-78	1.08e-79
ALCAM	1.76	9.92925163809178e-06	3.3e-06
ALDH16A1	-0.46	0.0049027577433824	0.00226
ALDH1A3	-0.94	2.55351089111475e-12	5.23e-13
ALDH1B1	-0.97	2.87492122955495e-15	4.93e-16
ALDH1L2	-0.83	0.0005019409504058	0.000201
ALDH3A1	-2.08	6.59041477704801e-05	2.38e-05
ALDH3A2	-0.96	1.55577095947394e-16	2.5e-17
ALDH3B1	-0.51	1.53295944284652e-05	5.19e-06
ALDH5A1	-1.44	7.89802313224666e-17	1.25e-17
ALDH9A1	-0.71	2.60408691130435e-09	6.49e-10
ALDOA	-0.75	4.17593699079739e-19	5.9e-20
ALDOC	2.7	7.05543296170448e-86	1.43e-87
ALG1	-1.75	1.45452941355218e-16	2.34e-17
ALG13	-1.44	1.16226276680385e-10	2.64e-11
ALG14	-4.2	1.36477277234883e-27	1.36e-28
ALG3	-0.58	5.64541056110755e-07	1.68e-07
ALG5	-1.68	3.40488477680207e-10	8e-11
ALG6	-0.65	0.00530764657463558	0.00245
ALG8	-2.07	1.98081337778692e-34	1.54e-35
ALG9	-0.57	0.000100464133432891	3.71e-05
ALKBH1	-0.59	0.00916799442261701	0.00442
ALKBH2	-1.26	4.66860506674163e-13	9.17e-14
ALKBH4	-0.55	0.0214323100451034	0.0111
ALKBH5	-0.89	5.0433449191909e-15	8.76e-16
ALKBH6	0.42	0.0464570642567314	0.0257
ALKBH8	-1.85	1.85968798015156e-08	4.94e-09
ALMS1-IT1	2.14	0.0248381947213228	0.0129
ALOX12B	5.44	0.0115893380786588	0.0057
ALOXE3	4.16	1.60139201803258e-11	3.43e-12
ALPI	-1.81	0.0007259809516326	0.000298
ALPK1	2.91	0.00036332729082186	0.000143
ALPP	-2.18	9.06604151234054e-34	7.22e-35
ALPPL2	-2.13	1.04966266335974e-09	2.55e-10
ALS2	0.68	0.000909632066756084	0.000378
ALS2CL	2.07	1.01524036099411e-39	6.46e-41
ALYREF	-3.31	1.05582147168349e-189	5.11e-192
AMBRA1	0.48	0.000637457430531666	0.000259
AMD1	-1.68	1.02402635746626e-54	4.31e-56
AMDHD2	-0.48	0.0280045814546195	0.0148
AMFR	0.82	2.04215875537183e-10	4.73e-11
AMH	-0.69	0.0372307417747441	0.0202
AMHR2	4.97	2.64729029421062e-06	8.33e-07
AMIGO1	0.83	0.000118880611931389	4.41e-05
AMIGO2	2.3	5.6850070157028e-05	2.04e-05
AMIGO3	-1.25	0.000336295277436618	0.000132
AMMECR1	-1.52	1.63253520820117e-09	4.03e-10
AMOTL1	1.21	2.32266852942283e-43	1.33e-44
AMOTL2	1.68	4.34823675513688e-61	1.54e-62
AMPD3	6.93	2.14920096265747e-40	1.34e-41
AMZ2	-0.71	1.05169942597432e-05	3.51e-06
ANAPC1	-1.26	6.29401094761361e-28	6.19e-29
ANAPC11	-0.91	3.52842720927192e-15	6.09e-16
ANAPC15	-2.24	7.41451648876742e-34	5.88e-35
ANAPC1P1	-1.34	0.00905510557136453	0.00436
ANAPC2	-1.05	1.28079770126925e-13	2.43e-14
ANAPC4	-1.4	3.64422159144209e-07	1.06e-07
ANAPC5	-1.39	7.12030658760025e-46	3.82e-47
ANAPC7	-2	2.81151800032534e-53	1.23e-54
ANG	4.56	2.90117012781395e-52	1.3e-53
ANGEL1	1.08	2.14425840853759e-09	5.32e-10
ANGEL2	-0.64	0.00180325230964441	0.000778
ANGPT1	-1.21	0.000232390348960609	8.93e-05
ANGPTL4	6.14	1.58846289255422e-23	1.83e-24
ANGPTL6	2.96	0.00729550031477146	0.00346
ANK1	-0.73	0.00278070694077681	0.00123
ANKEF1	-0.59	0.0205381106905738	0.0106
ANKFY1	-1.08	2.58629562849846e-19	3.62e-20
ANKH	-1.71	4.26524585552507e-58	1.63e-59
ANKHD1	0.3	0.00569798362834914	0.00265
ANKHD1-EIF4EBP3	0.33	0.00158359267767404	0.000677
ANKIB1	0.68	1.48106830806166e-06	4.56e-07
ANKMY1	-0.97	0.0114387209713104	0.00561
ANKMY2	-0.58	0.00691923424238351	0.00327
ANKRA2	1.79	9.72120167838653e-10	2.36e-10
ANKRD1	4.83	1.13115294050946e-12	2.27e-13
ANKRD10	0.7	4.34898837902948e-06	1.39e-06
ANKRD11	-0.27	0.0147037750955171	0.00736
ANKRD13A	0.94	4.71638189289017e-13	9.27e-14
ANKRD13C	-0.98	2.28532225756944e-14	4.12e-15
ANKRD13D	0.84	5.1253364555171e-05	1.83e-05
ANKRD16	-0.87	0.00487464289425041	0.00224
ANKRD2	-1.44	7.81998543757861e-05	2.85e-05
ANKRD23	1.14	0.0187315071488487	0.00955
ANKRD24	5.32	0.00303213009820155	0.00135
ANKRD26	-0.63	0.0213617514708141	0.011
ANKRD27	0.97	1.64081580159739e-13	3.13e-14
ANKRD33B	2.16	5.98048889425121e-80	1.4e-81
ANKRD36C	0.66	0.0289803107809847	0.0153
ANKRD39	-1.38	5.80584042949242e-10	1.39e-10
ANKRD40	0.58	3.14287032247929e-05	1.1e-05
ANKRD42	1.5	1.2773917295746e-11	2.72e-12
ANKRD44	-0.94	0.0390603069292014	0.0212
ANKRD45	5.25	0.0190828414660534	0.00976
ANKRD54	-0.41	0.0202165949275141	0.0104
ANKRD9	1.54	2.13854847760924e-18	3.13e-19
ANKS1A	0.53	0.000354375176652238	0.000139
ANKS3	-0.94	5.82962995315426e-05	2.09e-05
ANKS6	0.55	6.95980498578527e-06	2.28e-06
ANKZF1	0.89	5.86268146690911e-09	1.5e-09
ANLN	-2.7	7.44131119857037e-125	7.38e-127
ANO2	-1.41	2.2284955662852e-16	3.63e-17
ANO6	0.4	0.00159524104646343	0.000682
ANO7	1.5	0.00641957680623295	0.00301
ANO8	1.74	1.64151337804243e-17	2.52e-18
ANO9	5.53	0.00916866934934219	0.00443
ANP32A	-1.29	2.25460001813185e-36	1.62e-37
ANP32B	-1.18	5.31282475497957e-38	3.59e-39
ANP32C	-1.18	0.0252306609416861	0.0132
ANP32E	-0.66	1.93680355221935e-06	6.03e-07
ANPEP	2.42	0.0351013542557347	0.0189
ANXA1	3.11	8.43981075269849e-223	2.64e-225
ANXA11	-0.61	1.59445420502222e-09	3.93e-10
ANXA2	0.19	0.0259928407863741	0.0136
ANXA4	-0.32	0.0415847783282433	0.0227
ANXA5	0.43	3.73187601392747e-06	1.19e-06
ANXA6	-0.91	1.61340174672624e-24	1.78e-25
ANXA7	-0.36	0.000536734646915241	0.000216
ANXA8	-0.74	0.000194863539749656	7.42e-05
ANXA8L1	-0.92	1.3927138306322e-05	4.7e-06
ANXA9	1.43	0.0167138956061245	0.00846
AOC2	1.17	1.80740525239179e-05	6.16e-06
AOX1	1.51	7.42505720021891e-05	2.7e-05
AOX2P	3.81	0.0145760682691752	0.0073
AP1B1	-0.79	2.86019370897026e-14	5.18e-15
AP1G1	-1	7.00752742821566e-17	1.1e-17
AP1M1	-0.85	3.06932778328851e-10	7.2e-11
AP1S3	-0.52	0.0290696997653422	0.0154
AP2A1	-0.27	0.0326107357434512	0.0174
AP2B1	-1.01	1.26600367431555e-29	1.16e-30
AP2M1	-0.98	2.05788637140458e-33	1.66e-34
AP2S1	-0.69	3.22660573353599e-12	6.65e-13
AP3B1	-0.54	5.5144763926762e-05	1.97e-05
AP3D1	-1.5	1.27743231314158e-50	6.04e-52
AP3M1	-1.17	1.07675121925723e-17	1.64e-18
AP4B1	-0.63	0.00043399754470192	0.000173
AP4M1	-0.64	0.00645832871750773	0.00303
AP4S1	-1.14	0.0171482083490795	0.00869
AP5B1	0.76	9.87756031070143e-10	2.4e-10
AP5M1	-1.08	6.33402142563762e-06	2.07e-06
AP5S1	-1.41	2.89427964971498e-05	1.01e-05
APBA3	1.5	9.40338346788635e-17	1.49e-17
APBB3	-1.54	1.50469471724419e-05	5.09e-06
APC	-0.74	6.0874067300429e-05	2.19e-05
APEX1	-1.73	4.75162761380401e-81	1.08e-82
APEX2	-0.76	8.42548684875689e-09	2.18e-09
API5	-0.55	2.10819973468877e-06	6.58e-07
APITD1	-2.13	6.42843622714138e-14	1.19e-14
APITD1-CORT	-2.05	4.26669247573572e-12	8.84e-13
APLN	-1.58	0.0433382594220227	0.0238
APLP1	1.96	2.42877356467557e-17	3.76e-18
APLP2	0.74	3.27226405257982e-20	4.39e-21
APOA1BP	-0.23	0.0405547513163429	0.0221
APOBEC3A	-1.39	0.0227513586604851	0.0118
APOBEC3A_B	-1.56	0.00153234097852199	0.000654
APOBEC3B	-1.93	1.33872007750356e-19	1.84e-20
APOBEC3C	1.15	6.10160628483466e-15	1.07e-15
APOBEC3G	6.69	0.000187260803305387	7.11e-05
APOBEC3H	6.93	1.51393489564655e-05	5.12e-06
APOE	2.77	0.000269446523605027	0.000104
APOL1	7.15	4.99149552404949e-46	2.65e-47
APOL2	1.51	9.84614385432253e-44	5.58e-45
APOL3	5.64	4.57410045927544e-29	4.28e-30
APOL6	3.57	1.55258974697276e-178	8.35e-181
APOLD1	2.35	1.84279591737544e-11	3.96e-12
APOO	-1.5	1.35958408344774e-16	2.19e-17
APOPT1	-0.54	0.00175902886128718	0.000757
APP	0.62	8.76617750279658e-13	1.75e-13
APPL1	-0.94	6.04735224501984e-09	1.55e-09
APRT	-1.33	7.81399413740055e-33	6.4e-34
APTX	-0.44	0.00340209383142432	0.00153
AQP3	-0.33	0.000556057563832697	0.000225
AQR	-0.97	7.91826127137501e-10	1.91e-10
ARAF	-0.38	0.0025814089512748	0.00114
ARAP1	0.72	3.58815529027608e-09	9.04e-10
ARAP2	0.99	0.026738133639694	0.014
ARAP3	0.75	0.00109118277853176	0.000457
ARC	3.37	3.31757664457949e-07	9.67e-08
ARF1	-0.33	5.10241027924396e-05	1.82e-05
ARF3	0.46	3.92099541236026e-08	1.07e-08
ARF4	0.33	0.0112607041514652	0.00552
ARF5	-0.42	0.000594061689953078	0.000241
ARF6	0.29	0.0282138260583772	0.0149
ARFGAP1	0.82	1.16390603584639e-10	2.65e-11
ARFGAP2	-0.39	0.00185904827370761	0.000803
ARFGAP3	1.72	8.02812071234409e-35	6.11e-36
ARFGEF2	-0.68	6.8868172178053e-09	1.77e-09
ARFIP2	-0.41	0.000149354573595993	5.61e-05
ARFRP1	-0.59	0.00867833892395638	0.00417
ARGLU1	-0.58	2.12781987058339e-06	6.64e-07
ARHGAP1	0.41	0.00429564889183873	0.00196
ARHGAP11A	-2.58	1.23760629007489e-25	1.32e-26
ARHGAP11B	-2.06	6.26677736996324e-08	1.74e-08
ARHGAP12	1.11	1.21103689706611e-10	2.76e-11
ARHGAP17	-0.73	2.06805221741639e-06	6.44e-07
ARHGAP18	-1.38	2.09466705164389e-12	4.27e-13
ARHGAP19	-0.8	0.000972383330574832	0.000405
ARHGAP19-SLIT1	-0.85	0.0187348883665056	0.00955
ARHGAP20	5.25	0.0192145198077093	0.00984
ARHGAP21	-0.83	8.52529874096134e-16	1.42e-16
ARHGAP24	1.45	0.000108876307247114	4.03e-05
ARHGAP26	2.42	3.56631824947584e-31	3.09e-32
ARHGAP28	-1.64	3.09290454437501e-05	1.08e-05
ARHGAP29	0.66	8.61265160682238e-06	2.85e-06
ARHGAP32	-0.87	3.64917421270142e-06	1.16e-06
ARHGAP33	-1.45	0.00781815886783604	0.00373
ARHGAP35	-1.09	5.06813763292041e-19	7.2e-20
ARHGAP4	-0.48	0.0237195840734906	0.0123
ARHGAP40	5.25	0.0196567452041574	0.0101
ARHGAP42	1.04	0.000530924137782135	0.000214
ARHGAP5-AS1	2.47	2.67136416902532e-11	5.81e-12
ARHGDIA	-1.05	1.71617265437291e-26	1.78e-27
ARHGEF10	-0.56	0.0370802280631665	0.0201
ARHGEF10L	0.81	0.000259548021939291	1e-04
ARHGEF11	0.38	0.00709892638684425	0.00336
ARHGEF18	0.47	0.000184090250487792	6.99e-05
ARHGEF19	0.8	7.47719470275425e-05	2.72e-05
ARHGEF2	0.73	1.92389843935937e-11	4.14e-12
ARHGEF25	5.48	7.62090293029285e-06	2.51e-06
ARHGEF28	1.24	2.13682657353744e-15	3.64e-16
ARHGEF3	0.41	0.0190054995052819	0.0097
ARHGEF34P	1.22	6.57457027820289e-14	1.22e-14
ARHGEF35	1.09	4.34786993575622e-07	1.28e-07
ARHGEF37	2.47	6.50628408904544e-24	7.37e-25
ARHGEF39	-1.83	2.23251864963245e-12	4.56e-13
ARHGEF4	0.81	1.96800071202537e-06	6.13e-07
ARHGEF40	2.4	2.54711423611301e-33	2.06e-34
ARHGEF5	1.1	1.04923856687978e-15	1.76e-16
ARHGEF6	5.03	0.0328162293571446	0.0176
ARID1A	0.34	0.016781705872909	0.00849
ARID1B	-0.68	0.000460073309566121	0.000184
ARID2	-0.57	0.000163939134566405	6.19e-05
ARID3A	1.59	1.22994135057882e-16	1.97e-17
ARID3B	3.15	8.68173366241961e-65	2.78e-66
ARID4B	0.49	0.00976283655991777	0.00474
ARID5A	1.72	1.99149663769347e-18	2.91e-19
ARID5B	1.02	1.30620276273867e-17	2e-18
ARIH1	0.75	7.44826484021267e-12	1.56e-12
ARIH2	-0.65	8.97607847839433e-09	2.33e-09
ARL15	-1.01	0.0382284031262548	0.0208
ARL16	-0.77	0.000186375975188687	7.08e-05
ARL2	-0.63	0.000267349808681293	0.000104
ARL2BP	0.34	0.043680290511548	0.024
ARL4C	2.83	1.30675542144144e-14	2.32e-15
ARL5B	0.82	0.000426812406980457	0.00017
ARL6IP1	-1.29	7.62966119636099e-31	6.73e-32
ARL6IP5	-1.79	1.03746967528889e-33	8.29e-35
ARL8A	1.86	6.69486820388513e-49	3.3e-50
ARL8B	-0.46	0.000464713740052058	0.000186
ARMC1	-1.66	3.41788566078723e-23	4e-24
ARMC5	-1.32	1.923321562384e-08	5.12e-09
ARMC6	-2.71	5.58096406098257e-77	1.37e-78
ARMC7	-1.33	6.8868172178053e-09	1.77e-09
ARMC8	-0.48	0.00697351093451396	0.0033
ARMCX1	5.61	0.00718345682767719	0.0034
ARMCX5	-0.76	0.032568967597125	0.0174
ARMT1	-0.48	0.0336573078137546	0.0181
ARNT	0.79	3.80810241077151e-11	8.34e-12
ARNT2	6.14	0	0
ARNTL	0.7	0.00459905808473501	0.00211
ARNTL2	2.62	2.56305618899348e-35	1.92e-36
ARPC1B	-0.24	0.0480269600494159	0.0267
ARPC2	-0.52	1.29353642493292e-08	3.39e-09
ARPC3	0.39	0.000359204615471376	0.000141
ARPC4	-1.6	3.8026100901691e-64	1.24e-65
ARPC4-TTLL3	-0.64	6.45053156670759e-08	1.79e-08
ARPC5	0.78	1.56233395449144e-14	2.79e-15
ARPC5L	0.32	0.00693104647374173	0.00328
ARPP19	-0.29	0.0358071732774937	0.0194
ARRB1	-0.55	0.00438947307114598	0.002
ARRDC1-AS1	0.67	0.000779316077587143	0.000321
ARRDC2	1.19	1.01199950102488e-20	1.32e-21
ARRDC3	0.47	0.0343841995603	0.0185
ARSA	2.9	4.24057841007032e-58	1.62e-59
ARSB	-2.23	5.70259530157095e-23	6.72e-24
ARSD	1.2	0.0302279863397724	0.016
ARSI	4.9	3.66158937419225e-36	2.66e-37
ARSJ	1.36	6.76325905064147e-08	1.88e-08
ARSK	0.83	0.0394468291205447	0.0215
ART1	8.01	7.07023256361552e-07	2.12e-07
ART5	4.64	1.19202829238383e-16	1.91e-17
ARV1	-0.91	1.3439907222287e-05	4.53e-06
ARVCF	1.7	6.15352477791349e-13	1.22e-13
ASAH1	0.5	0.000847489239365881	0.000351
ASAP3	2.54	1.27392124331176e-28	1.21e-29
ASB13	-1.04	7.33419469749351e-13	1.46e-13
ASB16-AS1	1.48	2.37019803522599e-07	6.84e-08
ASB8	-0.62	0.0022712550115443	0.000993
ASB9	-3.13	3.29289913931259e-11	7.19e-12
ASCC2	-0.68	4.90659418514119e-08	1.35e-08
ASCC3	-1.56	4.48255300359859e-21	5.75e-22
ASF1A	-1.42	5.03062985358618e-11	1.11e-11
ASF1B	-1.18	7.26552884562064e-16	1.21e-16
ASH1L	-0.44	0.000322628999788469	0.000126
ASH1L-AS1	0.86	0.0248323983230582	0.0129
ASH2L	-0.64	7.09882627039712e-05	2.57e-05
ASIC1	1.78	4.99804683375825e-12	1.04e-12
ASIC3	0.7	0.0244264191700567	0.0127
ASL	-1.24	1.37868072574127e-09	3.38e-10
ASMTL	0.84	2.06191680362286e-05	7.06e-06
ASNA1	-1.09	1.81362520045459e-26	1.88e-27
ASNS	-2.01	2.89068797904396e-36	2.08e-37
ASNSD1	-1.13	4.28381435570483e-11	9.44e-12
ASPH	-0.49	3.02753288169779e-08	8.17e-09
ASPHD1	1.42	5.31515729668393e-16	8.78e-17
ASPM	-3.97	4.72471049682998e-127	4.52e-129
ASPSCR1	-1.33	6.78170463413488e-22	8.37e-23
ASRGL1	-1.29	4.5698473732727e-06	1.47e-06
ASS1	-1.84	4.71509052714365e-110	5.93e-112
ASTN2	0.78	0.00573143402689196	0.00267
ASUN	-2.37	2.57007299214493e-62	8.77e-64
ASXL1	-0.68	2.38819545356564e-07	6.89e-08
ATAD1	0.54	9.97305023705893e-05	3.68e-05
ATAD2	-2.7	8.99507848896171e-99	1.4e-100
ATAD2B	-0.47	0.0429068399841007	0.0235
ATAD3A	-2.07	2.07625969079651e-47	1.06e-48
ATAD3B	-2.21	7.91376239321816e-45	4.33e-46
ATAD3C	-1.88	3.82642746760123e-05	1.35e-05
ATAD5	-2.93	3.81472227974689e-22	4.64e-23
ATE1	-0.43	0.0158682992037592	0.008
ATE1-AS1	2.19	0.0476250836607467	0.0264
ATF1	-0.83	3.74579420280907e-08	1.02e-08
ATF2	-0.67	0.000406904432935725	0.000161
ATF3	2.83	2.92300738265478e-175	1.62e-177
ATF4	-0.38	1.31270479033139e-05	4.42e-06
ATF5	-1.62	1.63546458860319e-30	1.46e-31
ATF6	0.32	0.0121795392484127	0.00602
ATF7	0.57	6.31039068796217e-05	2.28e-05
ATF7IP	1.29	7.75693939131161e-19	1.11e-19
ATG13	0.35	0.00580668436025203	0.00271
ATG16L2	2.24	1.95056201380202e-10	4.51e-11
ATG2A	1.72	1.12716493775019e-37	7.73e-39
ATG2B	-1.47	1.10439951036034e-11	2.34e-12
ATG3	-0.96	7.37124825513795e-15	1.29e-15
ATG4A	1.16	2.21846615797967e-08	5.92e-09
ATG4D	0.43	0.00342537844274929	0.00154
ATG9B	8	7.34892674604694e-07	2.21e-07
ATHL1	1.91	1.83664282971789e-18	2.68e-19
ATIC	-1.28	1.9629046470964e-29	1.81e-30
ATL3	-1.15	3.71307738355389e-18	5.5e-19
ATN1	0.82	3.79959392923812e-16	6.24e-17
ATOH7	3.17	0.00775285753316266	0.00369
ATOH8	-1.71	7.85186662744635e-23	9.29e-24
ATOX1	0.96	2.1235853575363e-12	4.33e-13
ATP10D	0.67	0.0156711389270343	0.00789
ATP11A	-0.69	1.10273114471385e-08	2.88e-09
ATP11C	-1.98	1.46323489073499e-28	1.39e-29
ATP13A1	-0.54	1.73994990293003e-05	5.92e-06
ATP13A3	-0.32	0.0116436739928044	0.00573
ATP1A1	0.36	3.73003820458889e-06	1.19e-06
ATP1A2	5.69	0.00575635269723141	0.00268
ATP1B1	1.6	1.18627493699584e-49	5.75e-51
ATP1B2	2.29	0.0265750003738971	0.0139
ATP1B3	-0.92	2.89672418263923e-26	3.03e-27
ATP2A1	1.02	0.0233308212982218	0.0121
ATP2A3	0.5	0.00790277217058759	0.00377
ATP2B1	-1.11	1.89230407164706e-11	4.07e-12
ATP2B4	2.57	9.2763671266357e-142	7.34e-144
ATP5A1	-1.33	3.55817047099855e-53	1.55e-54
ATP5B	-1.43	5.07136419963757e-74	1.32e-75
ATP5C1	-0.89	5.39882118639021e-18	8.1e-19
ATP5D	-1.78	6.93865835362006e-62	2.39e-63
ATP5E	-0.4	3.73769075639295e-06	1.19e-06
ATP5F1	-2.52	1.39576506760021e-142	1.1e-144
ATP5G1	-1.68	1.27621429236488e-50	6.02e-52
ATP5G2	-0.21	0.0269774892350948	0.0142
ATP5G3	-1.47	1.63560748596465e-46	8.59e-48
ATP5I	-0.61	8.69288728513368e-08	2.44e-08
ATP5J	-1.18	3.17528003344204e-26	3.33e-27
ATP5J2	-0.89	2.70283899932135e-24	3.02e-25
ATP5J2-PTCD1	-0.7	9.76975581786842e-11	2.21e-11
ATP5L	-0.34	0.000981723161358312	0.000409
ATP5O	-1.64	7.60625303972723e-51	3.58e-52
ATP5SL	-0.94	5.56782255393665e-11	1.24e-11
ATP6AP1	0.76	5.27274624884189e-14	9.75e-15
ATP6AP2	-0.28	0.0294080415738712	0.0156
ATP6V0A1	0.92	2.85650232846098e-10	6.68e-11
ATP6V0A2	-0.75	0.00020328746321279	7.76e-05
ATP6V0A4	-0.87	0.00184790240129526	0.000798
ATP6V0C	-0.61	3.7684743128361e-09	9.51e-10
ATP6V0D2	7.03	1.03073474379246e-05	3.43e-06
ATP6V1A	-0.53	0.000241753858283086	9.3e-05
ATP6V1B2	-0.75	8.05084913924503e-08	2.25e-08
ATP6V1C2	3.15	1.77739520837899e-12	3.61e-13
ATP6V1E1	0.73	4.06340600240602e-14	7.45e-15
ATP6V1E2	-1.83	0.00455934102028604	0.00209
ATP6V1F	0.73	3.07894861340988e-12	6.34e-13
ATP6V1G1	0.25	0.0190828414660534	0.00976
ATP7A	-0.76	0.0234485971668705	0.0122
ATP7B	-0.46	0.0347713488368544	0.0187
ATP8B3	1.26	8.45593198714854e-05	3.09e-05
ATP8B4	-3.86	0.0104354261480044	0.00509
ATP9A	-0.58	3.31131688455296e-05	1.16e-05
ATPAF1	-1.07	1.0842830963319e-17	1.66e-18
ATPAF2	-0.59	0.0079910623992962	0.00381
ATR	-0.88	3.49644006606305e-07	1.02e-07
ATRAID	-0.29	0.0152837358524986	0.00767
ATRIP	-2.5	3.82528329990916e-27	3.86e-28
ATRX	-1.29	1.73153232211024e-13	3.31e-14
ATXN1	1.06	1.30193055179452e-09	3.19e-10
ATXN10	-0.6	2.22588442370699e-06	6.95e-07
ATXN1L	0.65	2.25226462297987e-09	5.6e-10
ATXN2L	1	2.80085707704373e-20	3.74e-21
ATXN7	0.83	1.08589581739202e-05	3.63e-06
ATXN7L1	1.32	1.0397595733139e-05	3.47e-06
ATXN7L2	0.65	0.00377050329622002	0.0017
ATXN7L3	0.7	8.34876693224201e-10	2.02e-10
ATXN7L3B	0.71	3.53217967910789e-06	1.12e-06
AUNIP	-1.14	7.26745066094113e-07	2.18e-07
AUP1	-1.38	8.09733451261556e-43	4.68e-44
AURKA	-1.79	1.21520607656974e-59	4.45e-61
AURKAIP1	-0.97	2.33479867824026e-21	2.95e-22
AURKB	-1.71	9.00656680834041e-32	7.63e-33
AVEN	-0.59	0.0240959654738234	0.0125
AXIN1	-0.41	0.00155456936000866	0.000664
AXIN2	0.93	0.0327060515044683	0.0175
AXL	1.75	4.83758420849586e-52	2.2e-53
AZIN2	4.73	0.000348495272499517	0.000137
B2M	2.53	3.9122298266493e-141	3.12e-143
B3GALNT2	-1.12	5.34821717704588e-12	1.11e-12
B3GALT4	4.95	0.000146276920354242	5.49e-05
B3GALT6	-2.06	8.10142939683871e-16	1.35e-16
B3GAT3	0.82	7.74384492231064e-07	2.33e-07
B3GNT2	1	3.21731835566807e-08	8.71e-09
B3GNT3	4.55	1.36456271410016e-35	1.01e-36
B3GNT5	0.87	0.00151886137622772	0.000648
B3GNT7	5.83	0.00366941492985879	0.00165
B3GNT9	1.85	1.45011745732825e-06	4.46e-07
B3GNTL1	-1.29	0.0188761484643286	0.00963
B4GALNT4	0.87	9.06863163457018e-06	3e-06
B4GALT2	-1.09	4.25693129134628e-17	6.66e-18
B4GALT4	1.46	4.54822676706832e-23	5.35e-24
B4GALT5	1.92	7.26610556569929e-77	1.79e-78
B4GALT7	0.4	0.0363919934677854	0.0197
B9D1	-1.48	1.39913569356222e-09	3.43e-10
B9D2	-1.05	0.0221825822747649	0.0115
BABAM1	-0.8	1.58494373292872e-13	3.02e-14
BACE2	-1.16	7.99848134438467e-32	6.76e-33
BACH1	2.13	5.12046227174964e-47	2.64e-48
BACH2	1.4	0.00306836180253562	0.00137
BAG1	-1.99	3.51879418618193e-89	6.59e-91
BAG2	-1.8	1.37339966759401e-36	9.78e-38
BAG5	-0.41	0.00838857604072149	0.00402
BAHCC1	0.32	0.0303510362256105	0.0161
BAHD1	0.4	0.0032401097203658	0.00145
BAIAP2-AS1	1.1	0.000150084724330773	5.64e-05
BAIAP2L1	-0.58	2.99235385125109e-07	8.69e-08
BAIAP3	4.29	1.1563887336167e-20	1.51e-21
BAK1	1.41	4.79507011349615e-29	4.49e-30
BAMBI	1.5	3.94948549752476e-33	3.21e-34
BANF1	-1.32	4.28853250842716e-37	2.99e-38
BANP	-1.44	1.15706774802329e-16	1.85e-17
BAP1	-0.95	2.16698539172072e-20	2.87e-21
BARD1	-0.94	0.00320271328769486	0.00143
BASP1	-0.35	1.66736282975407e-05	5.66e-06
BATF2	6.25	2.22470643041227e-11	4.81e-12
BAX	1.12	7.92767913865117e-16	1.32e-16
BAZ1A	-0.88	6.93216330093646e-11	1.55e-11
BAZ1B	-0.58	1.36593828120894e-08	3.59e-09
BAZ2A	1.71	1.73773171019683e-86	3.47e-88
BBC3	2.68	2.83137758862682e-34	2.21e-35
BBS12	2.37	1.16339079161562e-10	2.64e-11
BBS2	0.86	2.82758982000949e-09	7.07e-10
BBS4	0.54	3.98459168755914e-05	1.4e-05
BCAM	1.67	7.8274984817043e-34	6.21e-35
BCAP31	-0.41	2.07936350571662e-05	7.12e-06
BCAR1	0.82	1.23411248282463e-11	2.62e-12
BCAR3	2.09	1.83321094760492e-117	2.11e-119
BCAS2	-0.61	4.05873926122644e-06	1.3e-06
BCAT2	-1.08	1.86457856655726e-15	3.17e-16
BCCIP	-1.4	3.31138031218479e-24	3.72e-25
BCDIN3D-AS1	2.82	8.63850790328691e-06	2.85e-06
BCKDHA	-0.65	4.52763649159859e-06	1.46e-06
BCL10	1.37	2.08647868319143e-16	3.39e-17
BCL2	-1.61	2.40750377905451e-06	7.55e-07
BCL2A1	1.82	0.0391049840178897	0.0213
BCL2L1	1.44	1.7537575483752e-41	1.05e-42
BCL2L11	1.32	8.45691297406863e-18	1.28e-18
BCL2L12	-0.91	5.6517151160811e-09	1.44e-09
BCL2L13	0.53	2.83038254728505e-06	8.93e-07
BCL2L14	5.69	0.00568855137894756	0.00265
BCL2L2	0.76	5.76925939637067e-07	1.72e-07
BCL2L2-PABPN1	-0.62	8.29879831668808e-08	2.32e-08
BCL3	2.38	9.99612433044531e-54	4.3e-55
BCL6	3.26	7.84461612939873e-193	3.48e-195
BCL6B	-0.71	0.017554681239161	0.00891
BCL7A	0.65	0.000266594691415614	0.000103
BCL7C	-0.62	4.51339736357593e-07	1.33e-07
BCL9	1.04	9.18067612412925e-17	1.46e-17
BCL9L	1.21	1.04156299903875e-29	9.54e-31
BCLAF1	-2.27	1.79783679275714e-56	7.22e-58
BCO2	2.82	7.8786060523146e-05	2.87e-05
BCOR	0.33	0.00526006890923382	0.00243
BCORL1	1.6	6.51193462851204e-21	8.41e-22
BCR	0.36	0.0104473408944659	0.0051
BCRP2	-0.97	0.0355011858310794	0.0192
BCS1L	-1.88	2.77525611838091e-37	1.93e-38
BCYRN1	-1.68	1.95028936805146e-32	1.62e-33
BDH1	-2.27	1.1138381986418e-11	2.36e-12
BDH2	0.89	8.58268767971817e-05	3.14e-05
BDKRB2	1	6.24107095750648e-05	2.25e-05
BDNF	1.12	6.36572557467267e-07	1.9e-07
BDP1	-0.54	0.0252435334572916	0.0132
BEAN1	4.51	7.39057213389834e-25	8.08e-26
BEND3	-1.88	4.27669338427478e-16	7.04e-17
BEND6	-2.29	0.018408940622349	0.00938
BET1L	0.35	0.0210320144392944	0.0108
BGLAP	-2.02	0.00168386349347934	0.000723
BHLHE40	2.39	2.96141288407925e-124	2.96e-126
BHLHE41	-0.93	0.000334089850770574	0.000131
BICC1	-1.01	0.000430624794609451	0.000171
BICD2	-0.74	2.36368017431054e-08	6.33e-09
BIK	3.36	0.00354526845916812	0.00159
BIN3	0.52	0.0364612309719675	0.0197
BIRC3	3.55	1.2256012793293e-44	6.75e-46
BIRC5	-3.97	6.99023323750833e-234	1.98e-236
BIRC7	5.53	0.00916866934934219	0.00443
BISPR	1.44	1.61984394237269e-05	5.5e-06
BIVM-ERCC5	-0.5	0.00096398026917455	0.000401
BLACAT1	3.06	3.72598805265032e-18	5.52e-19
BLM	-4.44	6.36342055889293e-70	1.82e-71
BLMH	-1.23	2.21030251946828e-22	2.67e-23
BLOC1S3	0.48	0.0273992120768213	0.0144
BLOC1S5	0.47	0.0421903111189421	0.0231
BLOC1S5-TXNDC5	-0.99	1.47286980730322e-29	1.35e-30
BLOC1S6	-0.54	0.0166832829193335	0.00844
BLVRA	0.43	0.00368518280876087	0.00166
BLVRB	0.35	0.00544296522410483	0.00252
BMF	6.39	1.51035770697543e-50	7.16e-52
BMI1	-1.25	3.88501290798393e-18	5.76e-19
BMP1	0.98	6.09632829649821e-13	1.21e-13
BMP2	0.87	1.1424516653497e-12	2.3e-13
BMP2K	1.08	1.05238166849854e-07	2.96e-08
BMP4	1.76	1.71222523799404e-07	4.88e-08
BMP6	1.93	9.62523961843434e-96	1.61e-97
BMP8B	1.06	1.27639340436563e-06	3.9e-07
BMPR1A	-0.6	0.00898033236708685	0.00432
BMS1	-0.71	5.7900670170333e-10	1.38e-10
BNIP3L	1.19	2.7503987431259e-12	5.65e-13
BOK	0.44	0.015453008338685	0.00776
BOLA1	-0.67	0.00320822284116798	0.00143
BOLA3	-1.22	7.47488844569454e-15	1.31e-15
BOP1	-2.41	9.67943664319231e-96	1.63e-97
BORA	-1.19	3.67669398140741e-06	1.17e-06
BPGM	1.11	6.86891394211271e-09	1.77e-09
BPIFA2	-3.46	0.0338266924683469	0.0182
BPNT1	0.65	1.23467551972751e-05	4.15e-06
BPTF	-0.55	5.95699693483581e-05	2.14e-05
BRAF	0.68	0.0017539885685127	0.000755
BRAT1	-0.8	7.03082570255123e-09	1.81e-09
BRCA1	-2.54	4.00707115783947e-52	1.81e-53
BRCA2	-2.68	8.49021129614613e-17	1.34e-17
BRCC3	-2.21	6.05781650219963e-33	4.94e-34
BRD1	0.45	0.00275916067919582	0.00122
BRD4	0.7	4.22102430312945e-08	1.16e-08
BRD7	-0.6	4.51610270886566e-06	1.45e-06
BRD9	-1.03	7.08140695360378e-19	1.01e-19
BRE-AS1	1.56	0.00676253918199201	0.00319
BRF1	-0.81	6.39216228255971e-06	2.09e-06
BRI3	0.79	1.24859240997081e-10	2.85e-11
BRI3BP	-0.9	5.21165288403531e-08	1.44e-08
BRIP1	-2.22	1.8134226762977e-20	2.39e-21
BRIX1	-1.5	7.06972437804863e-41	4.33e-42
BRK1	0.52	3.98821006967173e-05	1.41e-05
BRMS1	-1.21	8.52875641312899e-18	1.29e-18
BROX	0.37	0.0248323983230582	0.0129
BRPF3	1.41	3.42238572428286e-30	3.08e-31
BRSK1	4.04	4.61884891628471e-18	6.9e-19
BRSK2	-1.5	0.000370950332563474	0.000146
BSCL2	-1.14	1.26785851437267e-05	4.26e-06
BSDC1	1.21	1.89082718749818e-26	1.97e-27
BSG	0.59	1.36015814010997e-13	2.58e-14
BSN	2.95	3.04420120625291e-10	7.14e-11
BST2	0.59	1.42633083900886e-10	3.27e-11
BTAF1	-0.3	0.0150956267821141	0.00757
BTBD1	-1.09	1.29448124629721e-22	1.55e-23
BTBD10	1.02	6.2889597882764e-09	1.61e-09
BTBD16	3.86	0.0116670101905336	0.00574
BTBD19	1.57	0.0129646920336942	0.00643
BTBD2	-1.11	3.44427545609895e-18	5.1e-19
BTBD3	-0.72	7.94914599622058e-12	1.67e-12
BTBD6	-1.44	2.22720808090725e-17	3.44e-18
BTBD7	-1.18	0.000295349594393294	0.000115
BTBD8	2.86	0.0257279517479476	0.0135
BTF3	-0.7	1.12611211167749e-14	1.99e-15
BTF3L4	-0.44	0.0133288986426808	0.00663
BTG1	0.66	2.07769659647556e-06	6.48e-07
BTG2	2.06	1.03907188443804e-57	4e-59
BTG3	0.62	0.000390782678550958	0.000154
BTN2A1	1.92	1.56188626635775e-42	9.07e-44
BTN2A2	3.46	9.3870198358131e-48	4.75e-49
BTN2A3P	0.92	0.042629571258437	0.0234
BTN3A1	2.33	1.33363549610436e-56	5.32e-58
BTN3A2	1.38	1.70428404639803e-25	1.82e-26
BTN3A3	1.18	5.64487143853705e-09	1.44e-09
BTRC	0.92	2.99841722187226e-08	8.09e-09
BUB1	-2.07	2.78590327227583e-68	8.19e-70
BUB1B	-4.04	1.59670033646446e-121	1.68e-123
BUB3	-1.33	2.21721905643781e-42	1.3e-43
BUD31	-0.71	4.55698690412413e-09	1.16e-09
BYSL	-1.15	1.27653900982102e-21	1.59e-22
BZW2	-0.72	3.22398229271399e-12	6.64e-13
C10orf10	7.42	6.47728102160193e-22	7.99e-23
C10orf105	5.53	0.00905158398306229	0.00436
C10orf12	-0.96	0.00247475820701015	0.00109
C10orf2	-1.12	1.09071048641505e-14	1.93e-15
C10orf32	-1.4	6.8581007241694e-06	2.24e-06
C10orf54	2.65	3.31166194331496e-52	1.49e-53
C10orf76	-0.59	0.000105754550701518	3.91e-05
C11orf24	-0.45	0.00249312924218866	0.0011
C11orf30	0.5	0.0161551676665085	0.00816
C11orf31	-0.79	8.31249897533636e-10	2.01e-10
C11orf45	3.39	0.0464486544813418	0.0257
C11orf53	3.05	7.43317215496943e-09	1.92e-09
C11orf58	-0.73	9.33573954199408e-08	2.62e-08
C11orf68	2.44	1.63619603342387e-70	4.6e-72
C11orf73	-0.58	0.0157577566129399	0.00793
C11orf84	1.02	5.85279465638273e-11	1.3e-11
C11orf86	-2.28	4.27759155227754e-47	2.2e-48
C11orf91	2.29	0.000547748190769001	0.000221
C11orf94	4.17	0.0476663151080962	0.0264
C11orf98	0.7	8.15487008851771e-06	2.69e-06
C12orf10	-0.79	4.62993244598666e-10	1.1e-10
C12orf4	-1.35	6.92565371991116e-13	1.38e-13
C12orf49	0.52	0.000188505646499914	7.16e-05
C12orf57	0.94	2.64669526495032e-14	4.79e-15
C12orf75	2.26	2.45538156699604e-09	6.11e-10
C12orf76	2.52	2.23079586601815e-09	5.54e-10
C14orf1	0.96	1.37050307622847e-11	2.92e-12
C14orf119	-0.39	0.0143868978142222	0.00719
C14orf166	-0.32	0.00459944076154382	0.00211
C14orf169	-1.06	2.14736594871355e-10	4.99e-11
C14orf2	-1.29	9.72701494979795e-29	9.22e-30
C14orf28	1.79	0.00102253902196027	0.000426
C14orf80	-1.56	1.09231259561913e-14	1.93e-15
C15orf27	1.67	0.000286621322986981	0.000111
C15orf39	1.95	1.97496084557738e-57	7.66e-59
C15orf41	-1.25	0.000672187979157771	0.000274
C15orf48	3.86	0.0131034469644589	0.00651
C15orf52	2.3	2.10065283693579e-37	1.45e-38
C15orf59	2.87	4.49350803044256e-10	1.06e-10
C15orf65	1.26	0.00389359206479141	0.00176
C16orf13	-0.92	6.62188582857811e-14	1.23e-14
C16orf46	1.12	0.00145906382580524	0.000621
C16orf52	1.38	8.58220291205034e-05	3.14e-05
C16orf59	-2.81	1.66135985186107e-27	1.66e-28
C16orf62	-0.54	0.046630055496462	0.0258
C16orf70	-0.74	0.000457952286829831	0.000183
C16orf71	-3.46	0.0332540061650532	0.0178
C16orf86	1.76	0.0227525460548235	0.0118
C16orf87	0.58	0.0245915844894687	0.0128
C16orf93	-1.45	0.00459846707201773	0.00211
C16orf95	-1.82	0.00192610093824916	0.000834
C17orf49	1	2.48115982521716e-12	5.08e-13
C17orf51	-0.36	0.00536384605295959	0.00248
C17orf53	0.79	9.08516632626005e-05	3.34e-05
C17orf58	0.61	0.0329094207346643	0.0177
C17orf59	1.14	9.65056395978267e-10	2.34e-10
C17orf62	0.62	3.7345365852082e-06	1.19e-06
C17orf67	0.96	0.00848117614634866	0.00407
C17orf75	-0.47	0.0304874842633241	0.0162
C17orf80	-0.99	2.21786184834167e-09	5.51e-10
C17orf85	-0.64	3.9599983846002e-05	1.4e-05
C17orf89	-2	1.61325535184492e-39	1.03e-40
C17orf96	1.03	8.63731356754854e-17	1.37e-17
C17orf97	-1.21	0.0138533675601008	0.00691
C18orf25	0.74	5.87824502571582e-06	1.91e-06
C18orf32	0.84	0.000304844806436228	0.000119
C19orf12	0.78	8.38972047860655e-05	3.07e-05
C19orf24	-1.38	1.34874328652852e-34	1.04e-35
C19orf25	-1.1	2.21747651822654e-07	6.38e-08
C19orf33	1.67	2.03411618401174e-52	9.07e-54
C19orf38	4.93	3.93436959895195e-08	1.07e-08
C19orf43	-1.22	8.4610993178515e-33	6.94e-34
C19orf45	1.56	0.0264211006804744	0.0139
C19orf47	-0.47	0.0244026029305624	0.0127
C19orf48	-1.46	3.77344221166622e-36	2.74e-37
C19orf53	-0.29	0.00873542742048099	0.0042
C19orf54	-0.87	0.00540532086150474	0.0025
C19orf66	2.44	3.06464800252663e-45	1.66e-46
C19orf68	1.08	8.91825393285211e-05	3.27e-05
C19orf70	-1.16	4.97203563820661e-17	7.79e-18
C19orf73	2.16	0.0002020489513056	7.71e-05
C19orf81	3.87	1.36197520095042e-08	3.58e-09
C1D	-1.1	0.00097023531985952	0.000404
C1orf109	-1.05	2.45222154640205e-08	6.58e-09
C1orf112	-2.33	7.05233721484321e-20	9.59e-21
C1orf115	2.85	1.29219778114359e-21	1.61e-22
C1orf116	6.01	2.1429538653886e-10	4.97e-11
C1orf123	-0.45	0.0305535009026951	0.0162
C1orf131	-2.01	3.50873645243733e-23	4.11e-24
C1orf159	-0.88	0.000430929408040248	0.000171
C1orf167	3.31	6.69764400994012e-08	1.86e-08
C1orf174	-0.69	0.00195964140721077	0.00085
C1orf177	6.12	1.41581988721289e-07	4.02e-08
C1orf198	0.95	1.2226813181455e-12	2.46e-13
C1orf21	2.06	1.57401097459313e-16	2.54e-17
C1orf210	5.35	0.0150107995590774	0.00753
C1orf226	1.9	2.36514067198031e-13	4.57e-14
C1orf228	5.52	0.00177920493477063	0.000767
C1orf43	-1.29	1.26791340659777e-55	5.2e-57
C1orf52	0.55	7.00502041057198e-05	2.54e-05
C1orf53	-2.28	0.000236453314409703	9.09e-05
C1orf56	1.39	0.00503308470383999	0.00232
C1QBP	-1.78	4.63631017605336e-80	1.07e-81
C1QL4	2.22	1.32483436967568e-09	3.25e-10
C1QTNF1	4.37	9.42245104418689e-81	2.15e-82
C1QTNF1-AS1	5.98	3.60245502192841e-34	2.83e-35
C1QTNF6	-0.43	0.00053122696786644	0.000214
C1R	3.31	2.63987507374533e-87	5.18e-89
C1RL	3.26	5.72515262653728e-150	4.06e-152
C1RL-AS1	-0.61	0.0281463317132146	0.0148
C1S	2.83	1.39420150463571e-165	8.4e-168
C20orf141	4.04	2.68093509992433e-10	6.26e-11
C20orf194	0.91	0.0131458837312045	0.00653
C20orf195	3.32	0.0488404236486237	0.0272
C20orf24	-0.75	1.78017933823275e-13	3.41e-14
C20orf27	-1.66	7.81590729843669e-24	8.89e-25
C21orf2	-1.27	0.00374663770654052	0.00169
C21orf33	-0.97	1.0947892655341e-10	2.48e-11
C21orf58	-0.97	0.00057376303349001	0.000232
C21orf59	-0.77	2.99933487398591e-10	7.03e-11
C21orf91	1.64	4.37564622508971e-07	1.28e-07
C22orf34	-1.34	0.000653880623718061	0.000266
C22orf39	0.66	0.000116571437252061	4.33e-05
C2CD2	-0.67	0.00183300132477741	0.000791
C2CD2L	1	0.000153104454193009	5.76e-05
C2CD3	0.52	0.0035796196350782	0.00161
C2CD4C	7.76	2.12212995180974e-06	6.62e-07
C2CD5	-0.52	0.00413745801918377	0.00188
C2orf15	-5.69	0.00613982828198404	0.00287
C2orf44	-0.43	0.0412725236856062	0.0225
C2orf47	-1.13	6.99901935238718e-06	2.29e-06
C2orf54	1.66	0.0318185917550199	0.017
C2orf69	-0.65	0.0316549804681753	0.0169
C2orf74	0.65	0.0261111591153228	0.0137
C2orf76	-1.6	0.00522916802440164	0.00241
C2orf78	4.17	0.0476663151080962	0.0264
C2orf81	0.73	0.0133339873812547	0.00663
C3	4.91	2.82258895011857e-236	7.34e-239
C3orf22	-5.03	0.0325844069414676	0.0174
C3orf52	0.59	0.0299393514228197	0.0159
C3orf62	0.96	0.00403091295177507	0.00183
C4BPB	-0.73	1.38864649757916e-11	2.96e-12
C4orf3	1.05	1.56413576362436e-08	4.13e-09
C4orf46	-1.07	0.00420263221213214	0.00191
C4orf48	0.86	4.99011762546707e-05	1.78e-05
C5AR1	-1.93	7.69365459402565e-07	2.31e-07
C5AR2	0.87	0.00224451065888466	0.000981
C5orf15	1.5	7.43089591132652e-35	5.65e-36
C5orf28	-1.16	1.64759225512822e-06	5.09e-07
C5orf30	-0.73	0.00119772386744208	0.000505
C5orf34	-0.94	4.59532842714516e-05	1.63e-05
C5orf56	3.8	2.1064081528438e-17	3.25e-18
C6orf1	1.96	2.7380775042623e-24	3.06e-25
C6orf106	0.78	2.74324630360471e-18	4.03e-19
C6orf120	-0.64	0.0102918885548024	0.00501
C6orf132	4.86	0.0102577631237975	0.00499
C6orf165	-3.58	0.0266448186136126	0.014
C6orf203	-0.69	0.0143248401852918	0.00716
C6orf223	2.94	9.00355841918877e-93	1.58e-94
C6orf226	2.14	2.55869205411999e-11	5.55e-12
C6orf48	1.34	1.01684932369805e-07	2.86e-08
C6orf89	1.2	5.11820538757536e-27	5.2e-28
C7orf25	-1.01	0.00040401182625618	0.00016
C7orf49	-0.62	0.000340508799295195	0.000134
C7orf50	-2.19	7.83078807576108e-56	3.2e-57
C7orf55	0.75	0.000708543387348641	0.00029
C7orf55-LUC7L2	-1.05	4.81984701247278e-18	7.21e-19
C7orf60	1.06	0.0105193514401569	0.00513
C7orf65	5.21	0.00415935939707044	0.00189
C7orf73	-0.86	4.00790105461625e-05	1.41e-05
C8orf22	-4.34	0.00538748239677927	0.00249
C8orf33	-1.79	1.51734032435365e-76	3.78e-78
C8orf4	1	1.69228988076235e-13	3.23e-14
C8orf44	2.83	2.77329951232289e-11	6.04e-12
C8orf58	1.2	0.000103770227189495	3.83e-05
C8orf82	-0.7	0.000398775578302842	0.000158
C9orf106	5.83	0.00366941492985879	0.00165
C9orf114	-1.04	3.46910079603532e-13	6.78e-14
C9orf116	-1.66	1.96366977219027e-05	6.71e-06
C9orf129	-1.81	1.91897330852404e-07	5.49e-08
C9orf142	-1.15	1.1640303886095e-12	2.34e-13
C9orf156	-1.28	3.89230808901731e-08	1.06e-08
C9orf16	1.18	1.30169856834596e-16	2.09e-17
C9orf163	1.39	0.0154299506311623	0.00775
C9orf172	-0.89	0.0306292793521371	0.0163
C9orf3	0.42	0.0147641613700312	0.00739
C9orf43	-2.74	0.0160600713866878	0.0081
C9orf69	-1.19	9.75874902106264e-16	1.63e-16
C9orf72	1.62	1.55416156301025e-11	3.32e-12
C9orf78	-0.39	0.00110364530536255	0.000463
C9orf85	0.64	0.0417576191702865	0.0228
C9orf89	0.69	0.000167167591537103	6.32e-05
C9orf9	1.63	0.000148493726817238	5.58e-05
CA11	2	3.43926465770665e-35	2.59e-36
CA9	3.2	0.00229527019855819	0.001
CAB39	0.78	2.65783358138773e-09	6.63e-10
CABLES1	-1.18	5.60450993290834e-17	8.8e-18
CABYR	-5.14	0.0253334700239886	0.0132
CACFD1	0.78	0.00268004646216322	0.00118
CACNA1A	5.16	3.82771049407291e-11	8.39e-12
CACNA1C	2.52	0.00799941998751019	0.00382
CACNA1D	-4.21	0.00311717746469144	0.00139
CACNA1G	2.08	0.0145510069164481	0.00728
CACNA1H	3.3	1.05484385890806e-30	9.38e-32
CACNA1I	5.35	0.017384489574298	0.00882
CACNA2D3	-1.26	0.000517809174121394	0.000208
CACNB1	2.05	5.86361777967591e-06	1.91e-06
CACNB2	-3.94	2.47228574028859e-61	8.7e-63
CACNB3	1.07	6.08308400327061e-11	1.36e-11
CACNG6	7.58	0.000274401848653588	0.000106
CACNG7	6.25	0.00016931695201449	6.4e-05
CACNG8	3.12	0.00043537095099494	0.000173
CACTIN	-0.52	0.000113071697980979	4.19e-05
CACTIN-AS1	1.71	8.32704188482326e-06	2.75e-06
CACYBP	-1.68	5.4601109388709e-53	2.4e-54
CAD	-1.56	5.21185567363243e-35	3.94e-36
CADM1	-1.33	0.00673839495337136	0.00317
CADM4	1.69	7.00507348663998e-10	1.68e-10
CALCOCO1	2.55	1.81413001438269e-123	1.82e-125
CALCOCO2	0.58	3.98459168755914e-05	1.4e-05
CALD1	-0.36	0.00191568058518763	0.000829
CALHM2	3.92	9.77407492661968e-17	1.55e-17
CALHM3	4.21	1.14076064046659e-10	2.59e-11
CALM1	-0.44	5.8115328880624e-06	1.89e-06
CALM2	-0.53	4.49534017971328e-06	1.45e-06
CALR	0.29	9.87520466386713e-05	3.64e-05
CALU	0.29	0.0133043611043358	0.00662
CAMK1D	-0.53	0.000459118895639035	0.000183
CAMK1G	2.16	4.67060575209682e-08	1.28e-08
CAMK2A	3.77	7.28227122877497e-07	2.18e-07
CAMK2G	-0.36	0.00675204971879871	0.00318
CAMK2N1	1.76	1.38306152122615e-15	2.33e-16
CAMK2N2	0.67	0.000571249630074954	0.000231
CAMKK1	-1.5	2.27218361611502e-15	3.88e-16
CAMKMT	-1.11	0.0084772304441827	0.00407
CAMP	5.25	0.0190828414660534	0.00976
CAMSAP1	-1.4	1.14612057251067e-16	1.83e-17
CAMSAP2	-0.35	0.01952430753187	0.01
CAMSAP3	1.05	1.48133596467501e-09	3.64e-10
CAMTA1	0.45	0.0190591701022385	0.00974
CAMTA2	0.7	2.13259164419689e-05	7.32e-06
CAND1	-1.1	5.91467485911816e-22	7.27e-23
CANT1	0.69	8.83719943851502e-11	1.99e-11
CAP1	0.24	0.00563003994633606	0.00262
CAPG	1.14	8.14976087471487e-41	5e-42
CAPN1	0.35	0.00596076661847524	0.00278
CAPN2	-0.98	3.50353290058001e-28	3.39e-29
CAPN3	1.37	0.0287305219598756	0.0152
CAPN5	5.04	9.35311391858427e-50	4.52e-51
CAPN7	-0.72	1.64900410295377e-06	5.1e-07
CAPNS1	-0.79	3.67451890836869e-19	5.18e-20
CAPRIN1	-0.94	2.57895347919305e-30	2.31e-31
CAPRIN2	0.67	0.000404524582181651	0.00016
CAPS	1.93	0.000422127016694133	0.000168
CAPZA1	-0.88	6.26529053263496e-14	1.16e-14
CAPZA2	-1.18	8.37497742353851e-25	9.18e-26
CAPZB	-0.56	4.5822379065275e-08	1.26e-08
CARD14	-0.66	0.000208971146026475	7.98e-05
CARD16	7.83	1.58831698547897e-06	4.9e-07
CARD6	4.97	1.6439449856248e-06	5.08e-07
CARD8-AS1	3.37	1.1051357971545e-09	2.69e-10
CARHSP1	0.98	6.10667612329288e-22	7.51e-23
CARM1	-1	2.49051379747334e-16	4.06e-17
CARNMT1	-1	3.17420851148636e-05	1.11e-05
CARS2	-2.44	6.76504273492102e-80	1.58e-81
CASC5	-3.06	3.43926521667609e-47	1.76e-48
CASC8	2.38	1.1658354047591e-12	2.35e-13
CASD1	-1.6	0.00101116168804927	0.000422
CASK	-1.2	1.20938653916093e-06	3.69e-07
CASKIN2	0.74	8.44335913464777e-07	2.55e-07
CASP1	5.21	1.59852699406659e-19	2.21e-20
CASP10	1.38	7.9095244712696e-06	2.61e-06
CASP2	-0.38	0.027973842161771	0.0147
CASP4	4.18	2.70314291454168e-153	1.85e-155
CASP5	4.9	0.0455679183092429	0.0251
CASP7	0.85	4.32865513302604e-13	8.49e-14
CASP8	0.7	0.000297261569578202	0.000116
CASP8AP2	-0.63	0.0111524418636443	0.00547
CASP9	-1.78	7.53618944120682e-27	7.72e-28
CASQ1	5.14	0.0249467900593879	0.013
CAST	0.58	1.83911505966177e-12	3.74e-13
CAT	-1.2	1.38292373435893e-15	2.33e-16
CATIP	4.95	0.0084472457164244	0.00405
CATSPER1	5.74	5.16834503630517e-12	1.08e-12
CATSPER3	-2.36	0.0314900946858245	0.0168
CATSPERG	3.27	0.0168251337362869	0.00852
CAV1	-0.71	2.22470643041227e-11	4.81e-12
CAV2	0.73	5.15895490512108e-07	1.53e-07
CBARP	1.04	0.00496324165445467	0.00229
CBFA2T2	0.82	0.000597071918261516	0.000242
CBFA2T3	1.85	0.00263056519041325	0.00116
CBFB	-1.36	7.22822125253208e-16	1.2e-16
CBL	0.57	0.000168801130583331	6.38e-05
CBLB	1.21	4.35220801261608e-05	1.54e-05
CBLL1	0.41	0.0138047286971575	0.00689
CBLN3	1.55	0.00342414669043414	0.00154
CBR1	-1.04	1.63020302972552e-19	2.26e-20
CBR4	-0.75	0.0203732179300622	0.0105
CBS	-1.79	2.64263219097106e-66	8.16e-68
CBWD1	-1.13	2.19659620075234e-08	5.86e-09
CBWD2	-1.23	3.05565290036677e-08	8.25e-09
CBWD3	-1.34	6.86891394211271e-09	1.77e-09
CBWD5	-1.23	5.0346237146697e-12	1.05e-12
CBWD6	-1.03	4.85176558235392e-06	1.57e-06
CBX1	0.33	0.00841354879706211	0.00404
CBX3	-1.19	1.27217206172881e-27	1.27e-28
CBX4	0.63	2.0948924535592e-08	5.59e-09
CBX5	-1.19	6.07461816526763e-25	6.61e-26
CBX6	0.93	2.03885860321142e-16	3.31e-17
CBX7	2.52	1.40590729564521e-47	7.14e-49
CBX8	-0.74	6.10369403875193e-07	1.82e-07
CC2D1A	0.4	0.00170838941759218	0.000734
CC2D2A	-0.59	0.0190371202965754	0.00972
CCAR1	-2.21	5.19016709440802e-68	1.53e-69
CCAT1	-1.45	6.08294193677903e-22	7.48e-23
CCBE1	3.47	6.31470845731691e-07	1.89e-07
CCBL2	-0.42	0.0327872267818842	0.0176
CCDC107	1.27	2.00380204550715e-15	3.41e-16
CCDC114	3.09	0.010509522718885	0.00513
CCDC115	0.67	0.00240946428746971	0.00106
CCDC116	2.81	0.000195547385817809	7.45e-05
CCDC12	-0.82	8.08875427730037e-07	2.44e-07
CCDC120	1.92	2.61165090928394e-23	3.03e-24
CCDC121	-1.5	0.00805564080950274	0.00385
CCDC124	-0.77	6.57846487224904e-11	1.47e-11
CCDC126	1.1	0.00202135567839957	0.000878
CCDC127	-0.4	0.00962682745006088	0.00466
CCDC130	0.5	0.0131147128583177	0.00651
CCDC136	1.96	0.0045316627871919	0.00207
CCDC137	-0.71	7.01875322696826e-11	1.57e-11
CCDC138	-2.25	1.64862823653928e-14	2.95e-15
CCDC150	-1.96	0.000249483442534612	9.62e-05
CCDC151	2.42	4.52459663531841e-08	1.24e-08
CCDC159	1.34	0.0339059667853901	0.0182
CCDC163P	-1.18	0.0462777826907067	0.0256
CCDC169-SOHLH2	-0.87	1.10526356806814e-08	2.89e-09
CCDC171	-1.37	0.0293512799198545	0.0155
CCDC174	0.48	0.0369664181504823	0.02
CCDC18	-3.74	4.26400326361512e-23	5.01e-24
CCDC186	0.67	0.0162407603942229	0.0082
CCDC22	0.49	0.0102529839371738	0.00499
CCDC24	1.31	8.06817631772791e-05	2.94e-05
CCDC28A	1.64	7.36995620567494e-07	2.21e-07
CCDC28B	3.74	0.00268190032380099	0.00118
CCDC33	7.51	6.56620571832664e-06	2.15e-06
CCDC34	-1.92	2.44651985811902e-20	3.25e-21
CCDC47	-0.89	1.57946230645573e-13	3.01e-14
CCDC50	1.24	3.75271263587582e-24	4.22e-25
CCDC51	-0.54	0.000204846418449756	7.82e-05
CCDC53	0.72	0.0136907812677408	0.00682
CCDC57	-0.95	1.05871240216811e-05	3.53e-06
CCDC58	-0.74	0.000411125847913683	0.000163
CCDC59	0.66	0.000650089624272088	0.000265
CCDC6	-0.98	9.319937922335e-18	1.42e-18
CCDC64	2.46	8.60166627700408e-39	5.63e-40
CCDC66	-0.71	0.00706462306445878	0.00334
CCDC68	2.76	7.76136958619834e-24	8.82e-25
CCDC71	-0.4	0.0371919902291593	0.0202
CCDC71L	3.19	1.94420462288334e-34	1.5e-35
CCDC77	-1.35	1.51082628567369e-15	2.55e-16
CCDC78	-1.83	2.19443505863523e-07	6.31e-08
CCDC80	2.86	1.77364598804144e-49	8.64e-51
CCDC82	0.71	0.027144382363305	0.0143
CCDC84	-0.82	0.00876255318904493	0.00421
CCDC85B	1.17	7.298019215973e-20	9.94e-21
CCDC85C	-0.88	2.64857338610633e-13	5.14e-14
CCDC86	-0.89	5.02836794054261e-13	9.9e-14
CCDC88A	-0.43	0.0261111591153228	0.0137
CCDC88B	1.06	0.000106890604157558	3.95e-05
CCDC92	1.14	0.0121443566860399	0.006
CCK	2.83	0.000696850949876717	0.000285
CCL17	5.61	0.00732170090472329	0.00348
CCL20	5.25	0.00388714352778297	0.00176
CCL22	11.12	8.55134730308613e-14	1.6e-14
CCL26	3	0.00106586675564042	0.000446
CCL28	3.93	1.98542725016173e-23	2.3e-24
CCL3L1	5.35	0.0150107995590774	0.00753
CCL5	11.76	4.85967598520086e-154	3.24e-156
CCM2L	4.27	0.000239184211657148	9.2e-05
CCNA2	-3.45	1.44524623359113e-135	1.25e-137
CCNB1	-2.94	8.32268029240441e-190	3.98e-192
CCNB2	-2.51	3.37359328034172e-64	1.1e-65
CCNC	-0.67	0.000229417061936719	8.81e-05
CCND1	0.28	0.0119064223072049	0.00587
CCND3	-0.64	1.29848684654892e-09	3.18e-10
CCNE2	-1.68	3.01858143722882e-10	7.07e-11
CCNF	-2.12	1.68795900499822e-41	1.01e-42
CCNG1	1.43	1.86865987873964e-32	1.55e-33
CCNG2	1.27	0.000193708054720322	7.37e-05
CCNH	-0.67	0.000671443999260543	0.000274
CCNK	0.83	1.10091292536418e-13	2.08e-14
CCNL1	0.37	0.0147945383626424	0.00741
CCNO	0.58	0.00470021742152743	0.00216
CCNT1	0.62	2.81977987547198e-07	8.18e-08
CCNT2	-0.74	0.00176184915402154	0.000759
CCNY	-1.63	5.50479970729844e-25	5.98e-26
CCPG1	0.42	0.003930643416936	0.00178
CCRL2	5.14	0.0249467900593879	0.013
CCSAP	-0.56	0.00620979133967785	0.00291
CCSER2	1.11	2.9916116557772e-09	7.5e-10
CCT2	-2	1.0790889573222e-105	1.49e-107
CCT3	-1.86	1.9409279431237e-128	1.83e-130
CCT4	-1.24	7.45338665171377e-54	3.2e-55
CCT5	-2.58	1.28630785730948e-256	2.43e-259
CCT6A	-1.84	2.70153778637293e-106	3.72e-108
CCT6P1	-0.93	0.00706108427492041	0.00334
CCT6P3	-1.08	6.20305485468336e-05	2.23e-05
CCT7	-1.46	2.00085330643728e-79	4.69e-81
CCT8	-1.44	1.13338296831515e-43	6.44e-45
CCZ1	-0.43	0.00300197744198517	0.00133
CCZ1B	-0.4	0.00730425149274269	0.00347
CD101	-2.58	0.0132604418830156	0.00659
CD151	-0.56	9.68727983806435e-08	2.72e-08
CD164	-0.32	0.0106250588270158	0.00519
CD177	4.7	1.44813684374532e-05	4.89e-06
CD24	0.37	0.000314585930412373	0.000123
CD27-AS1	1.77	0.000932267100145014	0.000387
CD274	4.75	2.30383589348057e-07	6.64e-08
CD276	2.66	6.53402945252746e-195	2.74e-197
CD2AP	0.66	1.33094815699343e-05	4.48e-06
CD2BP2	0.41	0.00154801475375273	0.000661
CD300C	4.91	0.00910095927292344	0.00439
CD320	0.49	2.24490290835584e-06	7.02e-07
CD3EAP	-1.81	2.02665702694641e-34	1.57e-35
CD40	3.5	2.99246219556828e-23	3.49e-24
CD44	2.53	1.16504595325669e-178	6.19e-181
CD46	0.85	2.18803906038301e-13	4.22e-14
CD47	1.02	1.10210172097156e-08	2.88e-09
CD55	1.01	6.27219618758593e-32	5.27e-33
CD59	0.54	3.99028075339514e-09	1.01e-09
CD63	1.51	1.55730612972197e-76	3.9e-78
CD68	5.48	1.20270342364987e-237	2.98e-240
CD70	1.94	4.34846627806229e-43	2.51e-44
CD72	6.27	0.000158989512893889	6e-05
CD74	5.61	0.00756842755263493	0.0036
CD79B	7.17	2.67690441247672e-05	9.27e-06
CD81	1.41	2.04373636694305e-45	1.1e-46
CD82	2.65	1.48322519670903e-45	7.97e-47
CD9	1.34	5.37860358326979e-47	2.78e-48
CD99	0.32	0.0435185152381201	0.0239
CD99P1	1.81	5.47009970438131e-06	1.77e-06
CDA	1.75	2.85153249340435e-40	1.78e-41
CDC123	-1.77	2.9181577826883e-57	1.14e-58
CDC14A	2.4	2.97135322744721e-18	4.38e-19
CDC16	-1.1	9.5708807971997e-15	1.69e-15
CDC20	-3.64	2.19415816325631e-198	8.81e-201
CDC23	-1.12	2.10520037361546e-14	3.79e-15
CDC25A	-2.07	6.54891343455354e-44	3.68e-45
CDC25B	-1.22	8.6074641264831e-23	1.02e-23
CDC25C	-1.23	0.000444637822105678	0.000177
CDC27	-0.74	2.54369846748625e-08	6.83e-09
CDC37	-0.61	2.67908767570317e-11	5.83e-12
CDC37L1	0.86	1.392990057667e-06	4.27e-07
CDC42	-0.52	4.56199771322065e-05	1.62e-05
CDC42BPA	-0.39	0.0162090998831813	0.00818
CDC42BPB	-0.95	1.54828887915195e-18	2.25e-19
CDC42BPG	1.12	0.000546601066131306	0.00022
CDC42EP1	-0.56	2.10858951103447e-06	6.58e-07
CDC42EP2	0.93	8.4457435467487e-08	2.36e-08
CDC42EP3	0.76	0.00624446868017726	0.00293
CDC42EP4	-0.24	0.0255158114159219	0.0133
CDC42EP5	2.52	2.10330805511807e-05	7.21e-06
CDC42SE1	0.86	7.18757822799663e-17	1.13e-17
CDC45	-4.49	9.20512907356077e-117	1.08e-118
CDC5L	-0.9	7.47822875681566e-16	1.24e-16
CDC6	-2.47	1.74288836164821e-96	2.81e-98
CDC7	-1.9	3.0036510021554e-30	2.7e-31
CDC73	-0.67	4.34967053939296e-06	1.39e-06
CDCA2	-2.07	4.98086080036046e-35	3.76e-36
CDCA3	-3.27	1.76791385599842e-77	4.3e-79
CDCA4	-1.1	1.50329608676226e-10	3.45e-11
CDCA5	-2.54	1.37434298736338e-62	4.67e-64
CDCA7	-2.14	6.94227741016053e-30	6.32e-31
CDCA7L	-1.32	5.19918427227533e-21	6.69e-22
CDCA8	-2.39	7.46034645497761e-59	2.77e-60
CDCP1	4.64	0.017772269077132	0.00902
CDH16	5.43	9.34808857791103e-06	3.1e-06
CDH24	1.5	1.1080464808578e-10	2.52e-11
CDH3	4	3.21333356331275e-11	7.02e-12
CDH5	2.4	1.11155953147717e-09	2.71e-10
CDHR2	6.97	6.14510379160676e-05	2.21e-05
CDHR4	2.46	0.0338339043529192	0.0182
CDIP1	1.03	3.6038501786749e-09	9.08e-10
CDK1	-2.46	1.01466662958981e-76	2.52e-78
CDK10	-0.62	0.000369548758120665	0.000146
CDK11B	-0.44	0.0157602399997942	0.00794
CDK12	-1.07	6.98662469303083e-20	9.5e-21
CDK16	-0.33	0.00164670502820593	0.000706
CDK17	0.41	0.0233053909357186	0.0121
CDK18	1.84	8.32464989899771e-35	6.35e-36
CDK2	-0.69	5.23139159801709e-10	1.24e-10
CDK2AP1	-2.28	7.52652946023574e-55	3.15e-56
CDK2AP2	-0.61	0.000855576576018196	0.000354
CDK3	-1.48	0.000144302458525633	5.41e-05
CDK4	-0.97	4.13531745102305e-22	5.04e-23
CDK5	-0.71	0.000380724740364296	0.00015
CDK5R2	4.62	1.95443774438931e-05	6.68e-06
CDK5RAP1	-0.67	0.000479631500366321	0.000192
CDK5RAP2	-0.3	0.0363564658923521	0.0197
CDK5RAP3	-0.87	4.24253118155827e-09	1.07e-09
CDK7	1.58	3.20696019390307e-21	4.07e-22
CDK8	-0.81	0.00158215563586654	0.000676
CDK9	0.74	3.40369928770634e-08	9.23e-09
CDKL5	0.87	0.00385491618762032	0.00174
CDKN1A	4.97	5.96784550825226e-123	6.06e-125
CDKN1B	0.32	0.0124782152912836	0.00617
CDKN1C	1.3	1.30561327163529e-08	3.43e-09
CDKN2A	0.37	0.00067049696471435	0.000273
CDKN2AIPNL	-1.13	1.999020017124e-10	4.63e-11
CDKN2B	3	3.14329916198093e-98	4.94e-100
CDKN2C	-1.88	8.81285737693286e-27	9.07e-28
CDKN2D	1.66	2.84255124608447e-09	7.11e-10
CDKN3	-3.1	4.90619172092823e-47	2.53e-48
CDR2L	0.44	0.000399605489107537	0.000158
CDRT4	1.72	2.74574798453998e-10	6.42e-11
CDSN	6.69	0.00019716355251123	7.51e-05
CDT1	-0.79	6.40127722205099e-10	1.53e-10
CDV3	-0.77	7.92855380335238e-17	1.25e-17
CEACAM1	9.63	3.19941522863533e-29	2.98e-30
CEACAM19	2.34	3.54148344455777e-11	7.75e-12
CEACAM3	5.76	0.00457383814807751	0.00209
CEACAM5	6.44	0.000462388629122232	0.000185
CEACAM6	3.21	0.00682469147887254	0.00322
CEBPA	0.33	0.0103294630001113	0.00503
CEBPB	2.24	8.81359203690014e-102	1.29e-103
CEBPB-AS1	2.09	0.0237066775131741	0.0123
CEBPD	0.85	3.62025544617339e-08	9.84e-09
CEBPZ	-1.34	6.46650962651925e-30	5.87e-31
CECR5	-1.26	1.36060277761862e-20	1.78e-21
CELF1	0.84	3.6824949842e-21	4.7e-22
CELF5	1.66	0.000172759011085418	6.54e-05
CELF6	2.4	0.00114493279363869	0.000481
CELSR3	0.76	0.000734001893629091	0.000301
CEMIP	5.57	1.4219618490765e-200	5.54e-203
CENPA	-2.82	2.24261583251359e-36	1.61e-37
CENPB	-0.69	5.3088019420051e-09	1.35e-09
CENPBD1P1	-0.55	0.0045984033816607	0.00211
CENPE	-2.32	4.07075544645173e-20	5.48e-21
CENPF	-2.53	1.18944869462755e-99	1.82e-101
CENPH	-0.87	7.23168955309207e-05	2.62e-05
CENPI	-2.3	2.33423314256482e-15	3.99e-16
CENPJ	-2.91	2.08519768099082e-22	2.52e-23
CENPK	-2.37	1.44492121421058e-08	3.8e-09
CENPL	-1.62	3.07894861340988e-12	6.34e-13
CENPM	-2.42	9.43347083355234e-26	1e-26
CENPN	-2.79	8.94956636788852e-141	7.24e-143
CENPO	-2.09	6.89946004796628e-44	3.88e-45
CENPP	-3.31	3.74632517599215e-10	8.82e-11
CENPQ	-1.25	0.00040054343388879	0.000159
CENPT	-0.9	1.19491976319834e-08	3.13e-09
CENPU	-2.88	4.98774206286329e-37	3.5e-38
CENPV	-0.37	0.0100421589366748	0.00488
CENPW	-2.41	3.41800999004331e-14	6.23e-15
CEP128	-1.03	0.0115550739685959	0.00568
CEP135	-1.85	2.1395979007223e-05	7.34e-06
CEP164	0.75	6.2973831804822e-07	1.88e-07
CEP170	0.94	4.74006042747602e-06	1.53e-06
CEP170B	0.66	5.63741304000168e-07	1.67e-07
CEP192	-0.86	5.3960178683672e-06	1.75e-06
CEP250	0.74	1.19670421199698e-06	3.65e-07
CEP295NL	2.61	6.26885390928932e-05	2.26e-05
CEP41	-0.72	0.0227347054670304	0.0118
CEP55	-2.45	2.88554826474112e-79	6.8e-81
CEP57L1	-1.72	6.76437268123126e-06	2.21e-06
CEP63	-1.37	7.86099790320256e-08	2.19e-08
CEP68	1.35	2.50412432205924e-19	3.5e-20
CEP72	-0.36	0.03130081220974	0.0167
CEP76	-0.87	0.00123908616833087	0.000523
CEP78	-1.64	2.70355511525495e-13	5.25e-14
CEP83	-0.99	0.00115091305556739	0.000484
CEP85L	1.44	3.4427037790303e-05	1.21e-05
CEP95	-0.87	7.84336250844589e-05	2.86e-05
CEP97	-0.8	0.00140153333877276	0.000596
CEPT1	0.72	9.69899803995943e-06	3.22e-06
CERCAM	1.88	7.08864640300554e-69	2.06e-70
CERK	-1.99	7.94320393045553e-33	6.51e-34
CERS4	0.83	0.000689031599181614	0.000281
CERS5	0.52	0.0045632934102462	0.00209
CES1	2.1	0.00137547962337861	0.000584
CES1P2	4.37	0.000104976575861385	3.88e-05
CES2	0.91	1.80851091673868e-16	2.93e-17
CES4A	5.09	0.00602316984800749	0.00281
CETN2	-0.94	4.42033720659624e-07	1.3e-07
CETN4P	2.94	0.0451119285656589	0.0249
CFAP36	0.86	6.45768442002819e-06	2.11e-06
CFAP43	2.18	0.0137464172089672	0.00685
CFAP44	-0.93	0.0292168764701954	0.0155
CFAP53	1.5	0.00628289027704977	0.00295
CFAP57	4.59	2.70392233673471e-34	2.11e-35
CFAP58-AS1	2.96	0.000244573522939891	9.41e-05
CFAP97	-1.03	1.70864997593462e-07	4.87e-08
CFD	2.01	1.63621996855992e-41	9.75e-43
CFDP1	-0.81	2.38259498636307e-06	7.46e-07
CFL1	-0.17	0.0368924387761614	0.02
CFL2	0.63	2.2764818099223e-05	7.84e-06
CFLAR	1.7	7.29698396556766e-26	7.71e-27
CFLAR-AS1	5.14	0.0253334700239886	0.0132
CGA	0.71	5.02524569917299e-14	9.28e-15
CGB7	5.61	0.00732170090472329	0.00348
CGGBP1	-0.74	4.37949110792855e-05	1.55e-05
CGN	0.69	0.000665234368138611	0.000271
CGNL1	6.97	6.27992732217249e-05	2.26e-05
CGREF1	4.17	0.0471394497198223	0.0261
CGRRF1	0.81	0.0393248383533147	0.0214
CH17-360D5.1	0.67	0.00912069535346867	0.0044
CHAC1	1.99	1.83640815187018e-06	5.7e-07
CHAC2	-1.81	2.96539354763208e-09	7.43e-10
CHAF1A	-2.3	3.45071958729477e-71	9.62e-73
CHAF1B	-2.13	9.38127003640705e-35	7.16e-36
CHCHD1	-0.47	0.00325452121705807	0.00146
CHCHD10	-0.32	0.00744504063212779	0.00354
CHCHD2	-0.57	1.5369311023123e-10	3.53e-11
CHCHD3	-1.17	3.75198439530369e-21	4.79e-22
CHCHD4	-0.68	0.00022076592844716	8.46e-05
CHCHD5	-0.46	0.0105341319813649	0.00514
CHCHD6	-0.61	0.00484539117313278	0.00223
CHD1	-0.74	2.27967218207922e-06	7.13e-07
CHD1L	-0.42	0.00162942602717116	0.000698
CHD2	0.38	0.00212467836857974	0.000925
CHD3	-1.17	9.06293951301926e-33	7.45e-34
CHD4	-0.22	0.0104084303854273	0.00507
CHD6	1.16	2.25874191315819e-19	3.15e-20
CHD7	0.4	0.00272231568290585	0.0012
CHD9	-0.49	0.00530766334723224	0.00245
CHDH	-1.2	1.85057325081311e-07	5.29e-08
CHEK1	-1.78	2.02299978795661e-21	2.55e-22
CHEK2	0.37	0.0305108861008607	0.0162
CHERP	-0.47	0.000253703127130026	9.79e-05
CHI3L2	6.71	3.36715908407134e-05	1.18e-05
CHIC2	1.16	0.000766147376782033	0.000315
CHID1	-0.78	1.1688546932401e-05	3.92e-06
CHKA	-0.46	0.0128878213249182	0.00639
CHKB	0.49	0.0394578529768968	0.0215
CHKB-CPT1B	0.49	0.00491819531949348	0.00226
CHM	-0.68	0.00506444343593368	0.00234
CHML	-1.49	4.39295758410723e-29	4.1e-30
CHMP1A	-0.25	0.0158293208194192	0.00797
CHMP2A	0.26	0.0345728544291004	0.0186
CHMP3	-1.25	2.05647146878865e-19	2.86e-20
CHMP4A	-1.75	5.98730054002124e-20	8.11e-21
CHMP4B	0.49	1.00112366078197e-05	3.33e-06
CHMP4C	0.78	0.00030190417908978	0.000118
CHMP5	1.12	4.88348969805265e-22	5.99e-23
CHMP6	-1	2.39163267125556e-06	7.5e-07
CHMP7	-0.31	0.04150205446322	0.0227
CHN1	-0.83	0.0153029643028729	0.00768
CHORDC1	-2.13	2.59588323768362e-39	1.68e-40
CHP1	0.25	0.0130220317283184	0.00646
CHPF	0.79	1.87178188832206e-10	4.33e-11
CHPF2	0.64	2.85133963847402e-05	9.91e-06
CHPT1	-0.63	0.00015311388204642	5.76e-05
CHRAC1	-0.66	6.72119322102817e-06	2.2e-06
CHRD	2.98	5.91196472390015e-31	5.19e-32
CHRDL1	5.97	0.00257110579639943	0.00113
CHRDL2	1.75	0.0286356737877679	0.0151
CHRM1	4.9	0.0455679183092429	0.0251
CHRM4	4.25	0.0403787935395382	0.022
CHRNA4	5.03	0.0328162293571446	0.0176
CHRNA5	-0.75	0.00108207041584619	0.000453
CHRNA9	-0.96	3.11226136538766e-05	1.09e-05
CHRNB1	0.91	0.0102374772589915	0.00498
CHRNB4	5.69	0.00568855137894756	0.00265
CHRND	-2.49	6.47588116364714e-15	1.13e-15
CHST11	2.68	1.60838506210776e-48	8.01e-50
CHST14	0.55	0.0276956360677654	0.0146
CHST15	1.46	1.29743247353592e-12	2.62e-13
CHST7	2.25	2.17508110085998e-18	3.19e-19
CHSY1	-0.36	0.0224756700080891	0.0116
CHTF18	-1.54	2.57130100393463e-18	3.78e-19
CHTF8	-0.57	2.07908841569965e-08	5.54e-09
CHTOP	-1.01	3.80523287182252e-21	4.86e-22
CHURC1-FNTB	-0.84	2.29933390160726e-07	6.62e-08
CIAO1	-0.86	1.15359836962953e-16	1.84e-17
CIAPIN1	-0.65	1.62457282872731e-08	4.29e-09
CIB2	1.09	1.61143095447062e-05	5.47e-06
CIB3	2.7	0.044539450021656	0.0245
CIC	1.41	2.29983099099994e-22	2.78e-23
CIDECP	1.78	2.92091274243746e-05	1.02e-05
CILP2	-1.77	0.0118433959124447	0.00584
CINP	-0.79	9.10609328563095e-06	3.01e-06
CIR1	1.44	3.83049030104556e-15	6.62e-16
CIRBP-AS1	-2.04	0.000194192329885158	7.39e-05
CIRH1A	-1.71	2.86087522505501e-40	1.79e-41
CISD1	-0.59	0.000216779921905277	8.3e-05
CISD2	-0.55	0.00471427971075645	0.00217
CISD3	-1.12	1.65860552331831e-09	4.09e-10
CISH	0.97	0.00610920259895726	0.00286
CIT	-1.54	8.73585598147106e-17	1.38e-17
CITED1	1.42	0.0124150395598464	0.00614
CITED2	1.62	3.33874884752048e-67	1.01e-68
CITED4	1.81	6.68685285562355e-62	2.3e-63
CIZ1	0.45	9.57781702178897e-06	3.18e-06
CKAP2	-1.44	4.9398660534063e-25	5.35e-26
CKAP2L	-2.77	3.7301745020576e-54	1.59e-55
CKAP4	0.89	1.20482069362469e-17	1.84e-18
CKAP5	-0.74	1.66539731913377e-15	2.82e-16
CKB	-1.2	1.78837420447882e-39	1.15e-40
CKLF	-0.56	0.00242959745185533	0.00107
CKLF-CMTM1	-0.57	0.00334604844757996	0.0015
CKMT2-AS1	1.16	0.00534620637829378	0.00247
CKS1B	-2.16	4.31082112637285e-39	2.8e-40
CKS2	-1.84	1.19754200092053e-67	3.57e-69
CLASP2	-1.64	3.38150326287772e-21	4.3e-22
CLASRP	-0.75	1.6211526406127e-07	4.61e-08
CLCA2	4.17	0.0469909939500789	0.026
CLCC1	-1.32	3.03777508986831e-21	3.86e-22
CLCF1	1.06	0.000307309388245215	0.00012
CLCN2	1.2	1.07879912330916e-06	3.28e-07
CLCN3	-1.19	1.19610781583131e-10	2.72e-11
CLCN5	-1.13	0.0012987178349616	0.000549
CLCN7	0.35	0.00507352483821131	0.00234
CLDN1	7.54	5.0346237146697e-12	1.05e-12
CLDN12	1.63	6.70176426986306e-21	8.67e-22
CLDN23	2.1	4.71753798243815e-08	1.3e-08
CLDN4	5.55	3.76569021152429e-23	4.41e-24
CLDN7	2.6	4.62421112920821e-07	1.36e-07
CLDN9	4.36	0.00193706376704241	0.000839
CLDND1	1.41	7.05458229469269e-14	1.31e-14
CLEC16A	-0.63	0.000302239940264311	0.000118
CLEC17A	6.4	0.000590029192823347	0.000239
CLEC2D	-1.94	1.53366542385873e-57	5.92e-59
CLEC3A	-3.43	2.43168771097549e-23	2.82e-24
CLEC4M	4.9	0.0431280920926348	0.0237
CLIC3	3.28	5.82232870977399e-33	4.74e-34
CLIC4	1.17	7.79629804379963e-27	7.99e-28
CLINT1	-0.54	5.5925788195655e-07	1.66e-07
CLIP2	3	2.54806568344537e-59	9.39e-61
CLIP3	2.68	0.00688447721554796	0.00325
CLK1	-0.5	0.00635548201489285	0.00298
CLK2	-0.62	0.0091070075445569	0.00439
CLK3	1.29	1.52406004795175e-26	1.58e-27
CLMN	0.97	1.40038706436278e-05	4.73e-06
CLMP	0.93	1.12905488022522e-12	2.27e-13
CLN3	-0.41	0.0329562368032766	0.0177
CLN5	0.45	0.0416673587056463	0.0228
CLN6	-2.19	7.01214806565674e-52	3.21e-53
CLNS1A	-1.1	5.42939186000135e-19	7.72e-20
CLOCK	-1.53	1.90625915839179e-15	3.24e-16
CLPB	-1.22	2.27529485568268e-16	3.7e-17
CLPP	-0.37	0.00356737281378222	0.0016
CLPTM1	-1.09	1.72525178503568e-19	2.4e-20
CLPTM1L	-1.58	2.07023938078908e-66	6.37e-68
CLSPN	-2.52	2.66917904353244e-46	1.41e-47
CLSTN1	-0.38	0.000498081597223787	2e-04
CLTA	-0.53	2.50511458405559e-08	6.72e-09
CLTC	-1.08	1.11089472119152e-33	8.89e-35
CLTCL1	-0.68	2.65857927620438e-06	8.37e-07
CLU	1.89	1.96046013209428e-99	3.01e-101
CLUH	-1.39	7.79710018760187e-40	4.93e-41
CMAHP	3.68	7.95760399897386e-23	9.42e-24
CMAS	1.12	3.43694515985701e-18	5.08e-19
CMBL	-0.65	1.27212280662859e-11	2.71e-12
CMC2	-1.03	7.22224203854283e-13	1.44e-13
CMC4	-1.48	1.8002764630998e-11	3.87e-12
CMIP	1.31	7.7373767082158e-28	7.63e-29
CMPK1	-0.72	6.39130538784773e-08	1.77e-08
CMSS1	-2.46	2.12824459644919e-70	6.05e-72
CMTM6	1.07	1.25359839943611e-13	2.38e-14
CMTR1	0.37	0.00612516955522799	0.00287
CNDP2	-0.67	4.35247770699928e-06	1.4e-06
CNFN	2.86	2.16889827051597e-20	2.87e-21
CNGB1	-0.97	0.0363340159873836	0.0197
CNIH1	-0.52	0.000427991594385807	0.00017
CNKSR1	1.54	4.73457514914947e-06	1.53e-06
CNN3	2.58	0.0362926917609524	0.0196
CNNM2	-0.52	0.000366858628861617	0.000145
CNNM4	0.98	6.64276333511243e-09	1.71e-09
CNOT1	-1.34	2.33258968522837e-48	1.17e-49
CNOT10	-1.37	2.23923785536528e-17	3.46e-18
CNOT11	-0.6	8.92674052600366e-06	2.95e-06
CNOT2	-1.13	4.57441175189629e-14	8.42e-15
CNOT7	-1.74	3.09131332903696e-28	2.98e-29
CNOT8	0.6	8.32638032485374e-05	3.04e-05
CNPY3	0.53	0.000140414257848219	5.25e-05
CNST	1.08	1.02677603072109e-08	2.67e-09
CNTD2	3.42	6.1664259254266e-05	2.22e-05
CNTF	-3.17	0.0075007357949053	0.00357
CNTLN	-0.68	0.0273992120768213	0.0144
CNTNAP4	-1.02	0.00184656706032591	0.000797
CNTROB	-0.47	0.00289243228768514	0.00128
COA1	-0.43	0.00874088542674252	0.0042
COA3	-0.51	0.0015877209398499	0.000679
COA4	-0.99	4.15802905266273e-17	6.5e-18
COA6	-0.82	3.32023121444943e-06	1.05e-06
COA7	-1.44	2.09335295258002e-23	2.42e-24
COASY	-0.91	3.3678920149566e-15	5.8e-16
COBLL1	-1.13	0.00219637130662447	0.000958
COG1	1.2	4.43339998690885e-19	6.28e-20
COG2	-1.21	6.89953301825953e-16	1.14e-16
COG4	-0.61	3.44723836383836e-07	1.01e-07
COG5	-0.75	2.61796747048547e-05	9.06e-06
COG8	-0.51	9.189343605705e-05	3.38e-05
COIL	-0.75	6.99901935238718e-06	2.29e-06
COL12A1	-0.52	2.88171863336699e-05	1e-05
COL13A1	4.23	2.7570079239149e-34	2.15e-35
COL15A1	0.78	1.53140077881782e-05	5.18e-06
COL16A1	1.91	7.47222474527606e-08	2.08e-08
COL17A1	6.59	1.82310481334701e-129	1.71e-131
COL1A1	-1.71	4.86486013185115e-36	3.56e-37
COL27A1	1.53	1.12595407511498e-19	1.55e-20
COL4A2	1.33	7.14204185860621e-49	3.53e-50
COL4A3	2.17	1.40224587255081e-06	4.3e-07
COL4A3BP	0.72	0.000410391709325382	0.000163
COL4A4	1.5	8.62969986817628e-10	2.09e-10
COL4A5	1.02	9.72233314430667e-12	2.05e-12
COL4A6	1.25	0.0101541684401055	0.00494
COL5A3	1.35	0.0321330969178362	0.0172
COL6A1	1.13	4.90844880992746e-10	1.16e-10
COL6A2	4.46	0.0267274138412771	0.014
COL6A3	4.32	0.0347782412975837	0.0187
COL7A1	1.19	7.25858734551237e-10	1.75e-10
COL8A1	3.33	1.46630831676803e-23	1.68e-24
COL9A2	2.86	7.49081907480907e-05	2.72e-05
COL9A3	-0.78	0.00159113507059552	0.00068
COLGALT1	-0.62	1.10962490972649e-11	2.35e-12
COMMD1	-1.09	2.74823450544221e-06	8.66e-07
COMMD10	-1.85	4.29137748955444e-08	1.18e-08
COMMD2	-0.42	0.00688643635957169	0.00325
COMMD3-BMI1	-0.97	5.49802684461557e-12	1.15e-12
COMMD4	-1.19	1.03322573597326e-20	1.35e-21
COMMD7	-0.47	0.00239641695341176	0.00105
COMMD9	-0.88	8.66963579979315e-11	1.95e-11
COMT	-1.06	9.34321492923452e-16	1.56e-16
COMTD1	-1.2	4.4043018946839e-10	1.04e-10
COPB1	-0.32	0.00310106667787932	0.00138
COPE	-0.47	3.88269111338661e-05	1.37e-05
COPG1	0.21	0.0401327179495987	0.0219
COPRS	-0.52	0.000185898871347544	7.06e-05
COPS2	-0.97	1.20476859160771e-10	2.74e-11
COPS3	-1.59	9.44261060770742e-44	5.34e-45
COPS4	-1.21	8.74921326235417e-22	1.08e-22
COPS5	-0.94	8.71659175055651e-14	1.63e-14
COPS6	-0.34	0.000404506966885754	0.00016
COPS7A	-0.74	1.12138567541902e-11	2.37e-12
COPS8	-0.55	0.00028877411878949	0.000112
COPZ1	-0.94	3.84392808264347e-25	4.15e-26
COQ10A	1.74	1.35887342750572e-20	1.78e-21
COQ10B	1.17	1.95152755402271e-07	5.59e-08
COQ2	-3.21	2.69867242728082e-52	1.21e-53
COQ3	-2.01	7.60359187117022e-15	1.34e-15
COQ4	-1.11	1.09529171107522e-10	2.48e-11
COQ5	-0.73	4.07357182287495e-05	1.44e-05
COQ6	-0.63	0.00621414243318679	0.00291
COQ7	-1.8	1.15168423142757e-11	2.44e-12
COQ9	-0.86	9.04204088288191e-15	1.59e-15
CORO1B	1.07	1.59905923650939e-18	2.33e-19
CORO2A	1.69	1.33124331358201e-14	2.37e-15
CORO2B	3.52	0.0329561631052407	0.0177
CORO6	3.28	3.18417383050498e-65	1e-66
CORO7	1.13	6.88360894150579e-06	2.25e-06
CORT	-2.75	0.0363340159873836	0.0197
COTL1	-1.44	2.46164473188733e-58	9.36e-60
COX11	-0.87	3.65040842077521e-05	1.28e-05
COX14	0.53	6.76756036799709e-05	2.45e-05
COX16	-0.72	0.000449973014624145	0.000179
COX18	-1.98	2.23387501599498e-08	5.97e-09
COX20	-1.61	9.22281003142287e-20	1.26e-20
COX4I1	-0.91	5.90795261944982e-29	5.55e-30
COX5A	-0.85	5.27379306407143e-17	8.27e-18
COX6A1	-0.66	4.44024409680751e-09	1.13e-09
COX6B2	5.69	4.29687396439512e-09	1.09e-09
COX6C	-0.38	0.0050075656476832	0.00231
COX7B	-0.79	2.75589620803342e-15	4.72e-16
COX7C	-0.62	6.0616279600717e-09	1.55e-09
CPA4	-1.22	1.94942853775637e-21	2.46e-22
CPAMD8	3.94	0.00142028374577847	0.000604
CPD	0.54	3.30329743194576e-06	1.05e-06
CPEB2	1.61	1.90396085616643e-10	4.4e-11
CPEB4	0.49	9.45785488322076e-05	3.48e-05
CPLX1	-2.43	7.74416965855738e-09	2e-09
CPM	2.34	5.15419443417873e-94	8.92e-96
CPNE1	-0.45	0.00291194350902374	0.00129
CPNE5	7.09	4.22211718044669e-05	1.49e-05
CPNE8	1.32	1.3555386779093e-14	2.41e-15
CPOX	-0.68	0.000954138094865806	0.000397
CPPED1	-0.47	0.0247603313792584	0.0129
CPQ	1.13	0.000639211408491636	0.00026
CPS1	-1.74	1.09386784555859e-115	1.29e-117
CPSF1	-0.58	1.79763688145652e-05	6.12e-06
CPSF2	-1.35	7.65138213586343e-25	8.37e-26
CPSF3	-1.47	1.37011850866537e-19	1.89e-20
CPSF3L	-1.48	1.71403309292583e-24	1.9e-25
CPSF6	-1.08	1.52346786180579e-21	1.91e-22
CPSF7	-0.55	9.29223837139884e-07	2.81e-07
CPT1A	-1.08	7.35798028653562e-18	1.11e-18
CPT1B	0.49	0.0304104863850847	0.0162
CPT1C	3.04	2.63920556419968e-42	1.55e-43
CPT2	-0.57	0.000627895926161825	0.000255
CPXM1	3.91	0.011346120662492	0.00557
CRABP1	5.35	0.015463532270534	0.00778
CRABP2	0.52	8.66354373576108e-05	3.18e-05
CRAMP1L	0.66	0.00021938736105346	8.41e-05
CRAT	1.76	1.07132374693124e-31	9.13e-33
CRB1	-1.94	0.00043043074346954	0.000171
CREB3	0.51	0.000459298214916998	0.000183
CREB3L1	3.55	2.28346855743215e-13	4.41e-14
CREB3L3	6.09	0.00178769696486841	0.000771
CREB3L4	-0.63	0.0251639823225998	0.0131
CREB5	6.37	2.90182348460311e-08	7.83e-09
CREBBP	-0.36	0.00329977182655083	0.00148
CREBL2	0.25	0.0367452706411386	0.0199
CREBRF	2.93	3.81630123378466e-29	3.56e-30
CREBZF	-0.43	0.000192712863677193	7.33e-05
CRELD1	2.29	3.49338620307995e-47	1.79e-48
CRELD2	-1.32	1.73680251483175e-16	2.81e-17
CREM	1.11	1.44654294152887e-17	2.22e-18
CRHR1-IT1	2.7	0.0407013636259242	0.0222
CRIM1	0.43	2.3615857949372e-05	8.14e-06
CRIPAK	-2.19	0.00448096146114104	0.00205
CRIPT	0.64	0.0406597482154402	0.0222
CRISPLD2	1.45	5.9104423199127e-07	1.76e-07
CRK	-0.69	5.3193558380833e-06	1.72e-06
CRKL	0.51	4.98160861179896e-07	1.47e-07
CRLF1	0.55	2.09489805792645e-05	7.18e-06
CRLF2	4.85	1.21968128112444e-07	3.45e-08
CRLF3	1.53	1.39236778348696e-15	2.35e-16
CRLS1	-0.72	7.61355048929398e-05	2.77e-05
CRNDE	-0.58	0.0356481820324333	0.0192
CRNKL1	-0.84	4.01414075105096e-05	1.42e-05
CROCCP3	1.26	0.029533772322026	0.0156
CRTAP	0.42	5.72731299407409e-07	1.7e-07
CRTC2	1.63	2.97439314549801e-44	1.65e-45
CRY1	0.56	0.00113399177682878	0.000476
CRY2	1.48	1.5148487084437e-21	1.9e-22
CRYAB	2.27	5.62985649348574e-30	5.09e-31
CRYL1	1.63	6.87855886252408e-11	1.54e-11
CS	-0.89	9.047352316256e-23	1.07e-23
CSAG1	1.36	1.86849295575531e-36	1.34e-37
CSAG3	5.86	2.94930290406833e-157	1.88e-159
CSAG4	2.28	3.69177231411607e-26	3.87e-27
CSDE1	-1.75	5.35960894217056e-85	1.1e-86
CSE1L	-2.6	4.34955665051698e-144	3.31e-146
CSF1	3	0.001138331285872	0.000478
CSF2	7.61	4.0615138073348e-06	1.3e-06
CSF2RA	2.07	0.000118615847617623	4.4e-05
CSF2RB	4.39	0.00159979595390732	0.000685
CSGALNACT1	0.9	3.36685909502162e-10	7.91e-11
CSGALNACT2	0.93	0.000977669877872851	0.000407
CSK	-0.8	1.04811855741196e-09	2.55e-10
CSMD1	0.66	0.0489791258463972	0.0272
CSNK1D	0.37	0.000415927983157593	0.000165
CSNK1E	0.6	8.75241425055264e-08	2.45e-08
CSNK1G1	1.25	6.30947647082083e-19	9e-20
CSNK2A1	-0.65	1.77426038661199e-06	5.5e-07
CSNK2A2	0.51	0.00110019340115908	0.000461
CSNK2A3	-0.73	0.000131983413382365	4.93e-05
CSPG4	1.56	1.81165379371793e-39	1.16e-40
CSPP1	-1.23	5.24756556414961e-08	1.45e-08
CSRNP1	2.07	1.21277286731718e-46	6.36e-48
CSRNP2	1.48	4.64217957751845e-27	4.7e-28
CSRP1	0.22	0.0108993852036731	0.00534
CSRP2	1.69	6.08027992261862e-12	1.27e-12
CSRP2BP	-0.82	0.00189406568662604	0.000819
CST3	1.74	2.38549294838816e-64	7.72e-66
CSTA	3	0.00261134447497336	0.00115
CSTB	0.65	1.54012026081131e-11	3.29e-12
CSTF1	-1.53	4.11447413841297e-26	4.32e-27
CSTF2	-1.12	2.65816569808316e-17	4.12e-18
CSTF2T	0.43	0.00465758720784234	0.00214
CSTF3	-1.49	2.11763875983991e-12	4.32e-13
CT45A10	-0.97	0.0284425484105789	0.015
CT45A5	-1.49	0.00514597658871921	0.00238
CT45A6	-1.5	0.00658737260231016	0.0031
CT45A7	-1.45	0.0080375105958452	0.00384
CT83	2.2	4.09902361573676e-14	7.52e-15
CTAG1A	-0.96	3.76106757114791e-09	9.49e-10
CTAG1B	-0.96	3.76106757114791e-09	9.49e-10
CTAG2	-1	2.27264551656067e-26	2.37e-27
CTBP1	-0.99	2.27311873928646e-19	3.17e-20
CTBP2	-0.52	3.67317197511158e-05	1.29e-05
CTBS	2.11	1.39463251671705e-21	1.74e-22
CTC-338M12.4	1.53	7.05364623884308e-06	2.31e-06
CTC1	1.16	6.28333224959296e-08	1.74e-08
CTCF	-1.34	3.26459855820583e-18	4.82e-19
CTDNEP1	-0.32	0.00379878061609406	0.00171
CTDSP2	1.27	3.1927340950341e-41	1.92e-42
CTDSPL	-0.94	7.40360436588029e-09	1.91e-09
CTDSPL2	-0.95	1.74690272915121e-07	4.98e-08
CTGF	3.68	1.16737472996566e-120	1.25e-122
CTNNA1	-0.57	9.69866054172492e-14	1.82e-14
CTNNAL1	-0.27	0.0358462527144578	0.0194
CTNNB1	0.46	4.11381774384929e-08	1.12e-08
CTNNBL1	0.58	3.12274430258321e-05	1.09e-05
CTNND1	0.53	3.3284757980177e-08	9.01e-09
CTPS1	-0.9	4.50733551985991e-22	5.51e-23
CTR9	-0.94	6.3737678496782e-14	1.18e-14
CTSA	1.2	8.38940538547645e-40	5.32e-41
CTSB	2.48	1.43654084519349e-218	4.75e-221
CTSC	-0.37	0.000355148925860154	0.00014
CTSD	1.58	2.00218264579788e-50	9.53e-52
CTSF	1.33	5.28350113651706e-20	7.14e-21
CTSL	2.79	3.71359442842932e-262	6.14e-265
CTSS	7.81	1.39460424827647e-30	1.24e-31
CTSZ	-0.76	4.40728260796198e-21	5.65e-22
CTTN	-1.14	1.62194285493624e-26	1.68e-27
CTTNBP2NL	0.81	2.99573317313508e-09	7.51e-10
CTXN1	-0.44	0.031100459731183	0.0166
CUEDC1	-1.2	9.70496595527907e-13	1.94e-13
CUEDC2	0.77	2.78783981930132e-09	6.97e-10
CUL1	-1.24	3.60765644086008e-24	4.06e-25
CUL2	-1.41	4.37862983452508e-19	6.19e-20
CUL3	-1.5	1.82020602400623e-28	1.74e-29
CUL4A	-2.03	2.72417890630153e-110	3.38e-112
CUL4B	-0.57	0.000129168939675791	4.81e-05
CUL5	-1.16	1.6219901073669e-08	4.28e-09
CUL7	0.82	6.90130229817702e-07	2.07e-07
CUL9	0.82	4.52763649159859e-06	1.46e-06
CUTC	-0.69	5.03568487059166e-06	1.63e-06
CUX1	-1	2.74455872265353e-17	4.26e-18
CUZD1	-3.32	0.0477845096486367	0.0265
CWC22	-1.07	4.79006294809104e-05	1.7e-05
CWC27	-1.22	1.03032182453636e-09	2.5e-10
CWF19L1	-0.53	0.000464509916093199	0.000186
CXCL10	5.64	0.00123255404252831	0.00052
CXCL11	9.2	2.63726427775224e-09	6.58e-10
CXCL16	0.91	0.0357211225693571	0.0193
CXCL8	2.86	0.026099502407076	0.0137
CXorf23	1	0.00614852178761854	0.00288
CXorf56	-0.73	0.000203091870728938	7.75e-05
CXXC1	-0.68	5.97995868435161e-08	1.65e-08
CXXC4	3.06	1.2221565283293e-12	2.46e-13
CXXC5	-0.79	1.82097145668508e-06	5.65e-07
CYB561	-0.96	1.99069163758521e-12	4.06e-13
CYB561A3	-1.54	3.25762720483511e-28	3.14e-29
CYB561D1	1.27	2.27359622859404e-11	4.92e-12
CYB5D1	-2.66	8.36841642734114e-47	4.34e-48
CYB5D2	-2.89	3.09046296870336e-20	4.14e-21
CYB5R1	0.67	1.39547823393185e-06	4.28e-07
CYB5R2	5.17	0.00460622560909278	0.00211
CYB5R3	-0.53	3.83866827331371e-07	1.12e-07
CYB5R4	-1.27	0.000282887394778504	0.00011
CYB5RL	-1.94	7.15701257337035e-07	2.14e-07
CYBA	0.47	4.45556530192051e-05	1.58e-05
CYBRD1	0.71	1.68747894322689e-05	5.73e-06
CYC1	-1.5	1.86266711167492e-58	7.02e-60
CYCS	-1.66	4.06328319509708e-61	1.44e-62
CYFIP1	-0.87	3.60442638230619e-12	7.44e-13
CYGB	2.69	3.41161003040157e-07	9.95e-08
CYLD	1.48	2.69492576364511e-20	3.59e-21
CYP19A1	-4.58	0.000723817747225364	0.000297
CYP1A1	2.25	6.27871949511879e-05	2.26e-05
CYP1B1	-0.34	0.0323594076196698	0.0173
CYP20A1	-0.78	0.027865767214294	0.0147
CYP26B1	1.4	2.4391179525146e-19	3.41e-20
CYP27B1	-1.12	0.00969279111897682	0.0047
CYP2R1	1.64	0.00858119479319047	0.00412
CYP2S1	3.47	1.54168190374071e-100	2.32e-102
CYP2W1	4.9	0.0431280920926348	0.0237
CYP3A5	6.54	6.2868483811217e-05	2.27e-05
CYP4F2	6.76	0.000137017139906482	5.12e-05
CYR61	3.54	0	0
CYSRT1	3.39	3.4434215828473e-09	8.67e-10
CYSTM1	0.66	2.83759876784471e-08	7.65e-09
CYTH1	0.92	2.39719536432842e-13	4.64e-14
CYTH2	0.7	2.57168350792168e-07	7.44e-08
CYTH4	9.43	4.16490146559233e-10	9.83e-11
D2HGDH	-1.63	1.11582727917826e-06	3.4e-07
DAAM1	1.79	1.83706921828282e-10	4.24e-11
DAB2	0.65	1.75851750267225e-10	4.06e-11
DAB2IP	0.59	1.61388069733127e-07	4.59e-08
DACT3	4.14	3.19452698287263e-08	8.64e-09
DAD1	-1.44	8.17979837567198e-26	8.65e-27
DAG1	-0.4	1.30446643276042e-06	3.99e-07
DAGLA	-1.34	7.9095244712696e-06	2.61e-06
DAGLB	-0.47	0.0103713159282499	0.00505
DALRD3	0.61	0.000775047656920439	0.000319
DANCR	-3.72	7.87541732027921e-89	1.49e-90
DAP3	-0.67	2.61341494532115e-11	5.67e-12
DAPK1	5.62	2.29788321940255e-16	3.74e-17
DAPK2	2.95	6.96278200347325e-31	6.13e-32
DAPK3	0.65	2.61234758424759e-07	7.56e-08
DAPP1	3.23	1.96701058940388e-16	3.19e-17
DARS	-0.7	4.17347352163056e-07	1.22e-07
DARS2	-1.26	5.6110321279567e-20	7.59e-21
DAXX	1.08	4.8151713057724e-11	1.07e-11
DAZAP1	-1.81	3.4661800100342e-93	6.08e-95
DAZAP2	0.59	9.65024623943613e-11	2.18e-11
DBF4	-1.03	2.3585587664258e-08	6.32e-09
DBF4B	-2.2	4.83534861546679e-28	4.72e-29
DBI	-0.61	2.66202380548982e-09	6.64e-10
DBNDD1	1.28	1.26204156968432e-06	3.86e-07
DBNL	-0.81	2.57731986861632e-10	6.01e-11
DBP	0.76	0.00446105784417594	0.00204
DBR1	-0.96	8.7769568159287e-07	2.65e-07
DBT	-0.32	0.0305074107163981	0.0162
DCAF10	0.8	3.04290043582315e-06	9.61e-07
DCAF11	-1	6.60582460791733e-14	1.23e-14
DCAF12	0.36	0.00115954463660237	0.000488
DCAF13	-2.11	6.71322171461316e-35	5.09e-36
DCAF13P3	-1.7	0.038192281345994	0.0207
DCAF15	-0.86	5.55951651030265e-09	1.42e-09
DCAF16	0.8	3.1429495082857e-06	9.94e-07
DCAF4	-0.94	3.27884811067949e-05	1.15e-05
DCAF5	1.34	1.85728153876755e-22	2.23e-23
DCAF6	-1.55	1.11372588377435e-35	8.23e-37
DCAF7	0.26	0.0213956431598039	0.011
DCAF8	-0.69	1.65364072200105e-11	3.54e-12
DCAKD	-1.02	4.07289193970764e-05	1.44e-05
DCANP1	5.69	0.00590637817685412	0.00276
DCBLD1	0.79	0.00246676550874701	0.00108
DCK	-0.9	0.000666032135168553	0.000271
DCLRE1A	-0.7	0.00239537365672671	0.00105
DCLRE1B	0.42	0.00601280326364554	0.00281
DCP1A	0.98	9.49996999878048e-13	1.9e-13
DCPS	-1.45	4.54122099118214e-22	5.56e-23
DCTN1	-0.69	6.3562603877091e-13	1.26e-13
DCTN2	-0.47	5.22638707911344e-05	1.87e-05
DCTN3	-0.81	2.90247176573993e-08	7.83e-09
DCTN4	-0.92	1.42317343076028e-10	3.26e-11
DCTN5	-0.39	0.00106558315932812	0.000446
DCTPP1	-1.49	2.4002205540662e-27	2.41e-28
DCUN1D1	0.38	0.026317531593919	0.0138
DCUN1D2	-0.65	0.0230597322323136	0.0119
DCUN1D3	2.24	6.23661160943682e-12	1.3e-12
DCUN1D4	-1.28	4.48365852285407e-09	1.14e-09
DCUN1D5	-0.81	2.34885357330975e-09	5.84e-10
DCXR	-0.67	3.40369928770634e-08	9.23e-09
DDB1	-1.57	3.24755018136629e-88	6.25e-90
DDB2	0.44	0.00826583224047847	0.00396
DDIAS	-2.92	1.14435224243954e-25	1.22e-26
DDIT3	1.86	1.79988884648318e-23	2.08e-24
DDIT4	0.36	0.00202048296386191	0.000877
DDO	2.55	9.85496474158161e-05	3.63e-05
DDR1	0.82	1.01412551976092e-06	3.08e-07
DDR2	0.49	0.00672132392894884	0.00316
DDT	-0.64	0.00119686762398246	0.000504
DDTL	-0.58	0.00284112149150477	0.00126
DDX1	-0.63	3.42436926925072e-12	7.07e-13
DDX10	-1.29	3.06077463247282e-13	5.97e-14
DDX11	-1.01	2.42914988711751e-11	5.27e-12
DDX12P	-1.4	1.81300632580245e-14	3.25e-15
DDX17	-0.18	0.0496516111481977	0.0277
DDX18	-1.39	5.23562978132466e-34	4.13e-35
DDX19A	-0.66	2.21445443201211e-09	5.5e-10
DDX19B	-1.16	6.87779700314362e-15	1.2e-15
DDX20	-1.2	3.90363656739447e-24	4.39e-25
DDX21	-0.95	1.73324728908655e-26	1.8e-27
DDX23	-1.18	9.78068106520451e-32	8.3e-33
DDX27	-0.77	1.87477159923064e-13	3.59e-14
DDX28	-1.26	9.2782776770654e-15	1.64e-15
DDX31	-1.7	3.66863820766685e-20	4.93e-21
[truncated: 7,441 more rows]
