# Supplementary material for: Viral N6-methyladenosine upregulates replication and pathogenesis of human respiratory syncytial virus
Source: Nat Commun. 2019 Oct 9;10:4595. doi: 10.1038/s41467-019-12504-y (PMC6785563; doi:10.1038/s41467-019-12504-y)
Supplement: Supplementary file 6 — Supplementary Data 3 [file 41467_2019_12504_MOESM6_ESM.xls]

GeneID	log2FC	p.adjust	pvalue
A4GALT	2.57	7.82091613725946e-33	3.68e-34
AAAS	-1.23	1.43480988426108e-09	2.17e-10
AACS	0.68	0.0011486754862248	0.000357
AADAC	1.48	2.54661357958813e-06	5.35e-07
AADAT	-1.79	0.00389448678506125	0.00135
AARS	0.25	0.0194603437443588	0.00801
AARSD1	-1.13	9.11282396975215e-06	2.05e-06
AASDHPPT	-1.59	2.05891531529902e-09	3.16e-10
AATF	0.66	0.000101224952828735	2.63e-05
ABAT	3.74	0.000569938582446048	0.000167
ABCA1	0.99	0.000128281403047102	3.39e-05
ABCA2	-0.54	0.0298881875821623	0.0129
ABCA3	0.74	0.00407686549533231	0.00142
ABCB1	3.22	0.0255667615971972	0.0109
ABCB10	-1.32	0.000330042762890698	9.28e-05
ABCB8	-0.59	0.0204126325686547	0.00844
ABCC1	1.8	8.88251804397908e-65	1.79e-66
ABCC10	1.13	0.00165836266336492	0.000531
ABCC2	-0.94	1.31156764197726e-22	9.17e-24
ABCC3	0.85	1.0072073125909e-19	8.13e-21
ABCC4	-1.94	1.36673556144119e-20	1.05e-21
ABCC9	7.03	0.00603027243294431	0.00219
ABCD1	1.63	0.00541143357695615	0.00194
ABCD3	-2.32	2.62960820065011e-20	2.05e-21
ABCD4	0.65	0.0110674772842016	0.0043
ABCE1	-2.17	1.20315594922304e-29	6.46e-31
ABCF2	-0.74	2.23883961298052e-06	4.67e-07
ABCG1	2.33	5.09447646307743e-15	5.35e-16
ABCG2	-2.72	4.73769216840327e-41	1.72e-42
ABHD10	-1.35	3.16179803206845e-05	7.67e-06
ABHD12	0.58	0.000102708228033176	2.67e-05
ABHD14A-ACY1	-1.07	0.00669538241475306	0.00246
ABHD14B	-0.77	0.0359014646828998	0.0159
ABHD17C	0.96	0.000353196030897194	1e-04
ABHD4	0.88	1.50544827277492e-09	2.28e-10
ABHD8	1.89	3.61097059166524e-05	8.83e-06
ABI1	0.79	8.28177983835249e-07	1.64e-07
ABL1	1.07	1.59683066163412e-18	1.37e-19
ABL2	2.49	1.24917918423472e-57	2.95e-59
ABLIM1	0.66	3.73864754549435e-06	8e-07
ABLIM3	2.29	2.40714166985111e-08	4.06e-09
ABR	0.75	5.74837473879368e-05	1.44e-05
ABTB1	0.75	0.00881637538361438	0.00334
ABTB2	3.47	4.65387872579006e-187	2.42e-189
ACAA2	-0.81	0.00106085912489048	0.000327
ACACA	-1	1.67581765326118e-07	3.09e-08
ACAD9	-0.73	0.00682831235916927	0.00251
ACADM	-1.43	7.81167056327243e-05	1.99e-05
ACADSB	-1.27	0.000227995514777229	6.25e-05
ACADVL	0.59	6.64431333807695e-08	1.17e-08
ACAN	6.75	3.85736993148385e-05	9.46e-06
ACAP2	-0.83	0.00886836088984578	0.00336
ACAT1	-1.79	7.15832114488076e-13	8.51e-14
ACAT2	0.42	0.0130269996571437	0.00515
ACHE	6.9	3.23359893552108e-27	1.9e-28
ACKR1	8.09	0.000634850086433631	0.000188
ACLY	-0.27	0.00179378564106456	0.000579
ACO2	0.36	0.0252321365422499	0.0107
ACOT13	-1.26	1.77489688434593e-08	2.95e-09
ACOT7	1.05	7.92039203467936e-16	7.94e-17
ACP1	-1.26	2.70690947994852e-17	2.49e-18
ACP2	2.69	1.99882830394036e-48	5.73e-50
ACP6	-1.31	0.0175159430679397	0.00714
ACSL1	0.62	0.0173646883881215	0.00706
ACSL4	1.85	3.21985604667453e-32	1.56e-33
ACSL5	6.06	2.86908309896071e-07	5.42e-08
ACSM3	-1.83	0.000915272824152822	0.000279
ACSS1	-0.78	0.0259307879493754	0.011
ACSS2	1.92	8.79195915406586e-29	4.88e-30
ACTB	0.54	1.05977740091217e-11	1.36e-12
ACTL6A	-1.59	1.11615987237853e-12	1.35e-13
ACTL8	-5.32	0.0337670544554555	0.0148
ACTN1	1.93	1.33016082709267e-123	1.27e-125
ACTN2	10.59	1.40640432506189e-06	2.86e-07
ACTN4	0.8	1.92906514455266e-27	1.12e-28
ACTR10	-0.85	0.000737547587489724	0.00022
ACTR2	-0.85	3.42379574334516e-13	4.01e-14
ACTR3B	-1.66	0.0129775499295706	0.00512
ACTR5	-0.96	0.024602581051455	0.0104
ACTR6	-1.12	0.00105987034748675	0.000327
ACVR1	1.82	8.98931699381745e-17	8.57e-18
ACVR1B	0.72	0.00223631350335955	0.000741
ACVRL1	8.5	4.16519975817263e-08	7.13e-09
ACY1	-1.17	0.00402220308610014	0.0014
ACYP1	-1.24	0.0384204536140652	0.0171
ADAM12	3.86	2.13171476019583e-08	3.57e-09
ADAM17	0.75	7.23102969957552e-06	1.6e-06
ADAM19	3.28	5.3018953964015e-26	3.28e-27
ADAM28	3.32	0.017093188703815	0.00694
ADAM9	-1.05	1.42786664869348e-18	1.22e-19
ADAMTS10	0.85	0.00112253674807846	0.000348
ADAMTS2	3.73	0.0192615603541688	0.00792
ADAMTS4	10.91	6.12756569392348e-07	1.19e-07
ADAMTS9	2.86	1.34091552936469e-14	1.45e-15
ADAMTSL4	1.81	0.010173116792336	0.00391
ADAP1	1.26	0.00927789389405457	0.00353
ADAP2	1.14	0.0310416891907405	0.0135
ADAR	1.72	1.03442097971619e-90	1.39e-92
ADCK2	-0.79	0.0459781081111012	0.021
ADCK3	-1.41	8.16464168362184e-05	2.09e-05
ADCK4	0.43	0.0240982601334414	0.0102
ADCY5	2.17	5.69429179824044e-06	1.24e-06
ADD1	0.58	6.74219318185978e-05	1.71e-05
ADD2	-2.03	5.35621309385676e-16	5.31e-17
ADGRA3	-2.62	4.16795988981175e-16	4.11e-17
ADGRE1	3.05	2.63478554280473e-22	1.87e-23
ADGRE2	2.51	1.50992529138417e-08	2.49e-09
ADGRE5	1.83	2.98137371271038e-26	1.82e-27
ADGRG1	1.76	4.10350856305806e-25	2.61e-26
ADGRG6	-1.16	4.7016168968211e-18	4.14e-19
ADGRL2	-0.76	0.0176394507576877	0.00719
ADH5	-1.08	1.53079725812912e-09	2.32e-10
ADI1	-0.75	0.00194413476031728	0.000634
ADK	-0.96	0.00172290665326711	0.000554
ADM	1.05	7.86544945662357e-11	1.08e-11
ADM2	4.03	2.88613793045783e-14	3.18e-15
ADNP2	0.71	0.000473714530665838	0.000137
ADORA2A	7.29	1.80801035869697e-65	3.61e-67
ADORA2B	-1.11	0.024909653871067	0.0106
ADPRH	1.43	0.010793164865247	0.00418
ADPRHL1	-1.18	0.00471821677201125	0.00167
ADPRHL2	0.9	0.00296456793395777	0.00101
ADPRM	1	0.0397631885886177	0.0178
ADRA1B	1.4	0.000356562908209264	0.000101
ADRA1D	3.02	2.31055238888394e-10	3.28e-11
ADRB2	7.51	0.00225521719328727	0.000748
ADRBK1	0.47	0.0150016446133558	0.00601
ADRM1	0.31	0.0256205292727089	0.0109
ADSL	-1.15	5.40238361273239e-10	7.89e-11
ADSSL1	-1.52	0.00763283148344539	0.00284
AEBP2	0.94	7.42843762909808e-05	1.89e-05
AEN	1.49	9.91601273782433e-37	4.06e-38
AES	0.62	1.05127099371063e-08	1.71e-09
AFAP1	1.48	1.79802103221873e-30	9.37e-32
AFAP1L2	1.15	2.57715300993083e-09	3.98e-10
AFF1	1.05	6.00314574288505e-09	9.57e-10
AFF4	0.83	4.58720812245155e-09	7.24e-10
AFMID	-0.97	0.0173080874781206	0.00703
AGAP1	-0.71	0.00473605910120898	0.00168
AGAP3	0.5	0.0178246573853341	0.00728
AGBL5	-1.5	4.29226998206752e-10	6.22e-11
AGFG1	-0.44	0.00134110872065899	0.000422
AGFG2	2.46	8.66470724841603e-34	3.91e-35
AGGF1	-0.7	0.00726226293267637	0.00269
AGL	-1.23	0.0057539048226819	0.00208
AGMAT	-2.15	2.22188794668875e-05	5.28e-06
AGO2	1.16	3.71538117265103e-09	5.82e-10
AGPAT2	-0.46	0.0212724867005283	0.00884
AGPAT4	1.4	0.00591810043728839	0.00215
AGPAT5	-2.52	2.10481411108331e-18	1.82e-19
AGPS	-1.08	1.96341035176396e-08	3.28e-09
AGRN	1.82	3.73688096969625e-81	5.75e-83
AGTPBP1	-1.38	2.35975757021101e-05	5.63e-06
AGTRAP	0.99	4.66238839374001e-07	8.95e-08
AHCTF1	-1.27	1.03879900779998e-07	1.86e-08
AHCTF1P1	-1.05	0.000355815579447803	0.000101
AHCY	-0.81	7.50387192701464e-16	7.51e-17
AHCYL2	4.52	3.69002177067636e-277	1.11e-279
AHDC1	0.68	0.0397450870781279	0.0178
AHI1	-1.26	0.00197709332470784	0.000645
AHNAK	0.39	0.000103040984776694	2.68e-05
AHNAK2	-0.3	0.0175625892143975	0.00716
AHR	1.31	2.73316760406639e-22	1.94e-23
AHSA1	-0.45	0.000209447708380623	5.71e-05
AIFM1	-1.41	4.21447122359649e-16	4.16e-17
AIFM2	1.29	1.07348137837972e-19	8.67e-21
AIM1	3.1	4.19595766866747e-05	1.03e-05
AIMP1	-0.84	0.000320532167577701	8.99e-05
AIMP2	-1.11	5.74427257181564e-07	1.11e-07
AIP	0.71	2.13643783885379e-05	5.07e-06
AJUBA	1.14	8.07697514364125e-15	8.61e-16
AK2	-0.33	0.0441616823785889	0.0201
AK3	-0.6	0.00855152933557485	0.00323
AK5	-3.11	0.00412774005209145	0.00144
AK8	3.39	2.34790584084543e-05	5.6e-06
AKAP1	-0.39	0.02730706733562	0.0117
AKAP11	-1.25	8.95810191706595e-06	2.01e-06
AKAP12	1	8.16862786989536e-27	4.89e-28
AKAP13	1.44	4.81993776444655e-36	2.03e-37
AKAP17A	1.23	2.39327080049333e-08	4.03e-09
AKAP2	3.44	1.97409307912217e-110	2.11e-112
AKAP8L	1.25	5.61670484179009e-09	8.94e-10
AKAP9	-0.93	0.000311547192548004	8.72e-05
AKIP1	0.73	0.00311340398165971	0.00106
AKIRIN2	0.74	0.00814275261273725	0.00306
AKNA	1.89	1.87258962184059e-10	2.64e-11
AKR1A1	-0.51	0.022213304171164	0.00928
AKR1B1	1.33	2.974301973124e-13	3.46e-14
AKR1B10	-1.26	1.0911373122644e-53	2.75e-55
AKR1B15	-1.13	6.9594605905138e-27	4.16e-28
AKR1C1	-1.26	1.44613537946045e-43	4.8e-45
AKR1C2	-1.46	2.21802338320312e-78	3.63e-80
AKR1C3	-1.35	7.22007498409481e-51	1.93e-52
AKR1C4	-1.45	2.82089770042436e-18	2.46e-19
AKR7A2	-1.6	1.36321586839617e-07	2.48e-08
AKT3	0.64	0.00820561732557062	0.00308
ALAD	-0.7	0.038306525681532	0.0171
ALAS1	1.55	2.1837755630363e-30	1.14e-31
ALCAM	0.53	1.79359179977958e-05	4.21e-06
ALDH18A1	-0.91	5.25263138580461e-07	1.01e-07
ALDH1A1	-2.64	1.04130387513723e-272	3.34e-275
ALDH1B1	-1.66	6.77361380899533e-15	7.18e-16
ALDH2	1.55	7.51326432637701e-39	2.88e-40
ALDH3A1	-2.79	2.68593332477704e-15	2.77e-16
ALDH3A2	-2.28	9.69452100205408e-84	1.44e-85
ALDH3B1	-1.14	3.69090716168997e-18	3.24e-19
ALDH4A1	-1.39	1.91712368601694e-05	4.51e-06
ALDH7A1	-1.81	2.10445271857587e-17	1.93e-18
ALDH9A1	-0.89	2.85062379078869e-06	6.03e-07
ALDOA	0.21	0.0134973620081372	0.00535
ALDOC	1.26	0.0162114424904565	0.00655
ALG10B	-1.48	0.00552522334128226	0.00199
ALG13	-0.72	0.0324316756272146	0.0142
ALG14	-2.62	9.19227532816803e-05	2.37e-05
ALG6	-1.44	0.0187414494907197	0.00769
ALG8	-1.2	4.39543237330777e-06	9.5e-07
ALKBH1	0.78	0.0108441904874879	0.0042
ALKBH2	-1.27	0.000124125059119538	3.27e-05
ALMS1	-1.26	1.62112738061381e-05	3.79e-06
ALOX12B	2.74	0.000909380305699395	0.000277
ALOXE3	5.52	3.2937540927826e-13	3.85e-14
ALPK2	1.13	5.22807543303636e-09	8.3e-10
ALPP	3.36	0.00454887904547369	0.00161
ALPPL2	8.35	0.000356016283972185	0.000101
ALS2CL	1.19	0.00026641308085513	7.37e-05
ALYREF	-1.4	3.41999128370484e-20	2.69e-21
AMBRA1	2.46	1.04767376293382e-52	2.7e-54
AMD1	-1.18	2.13425508670634e-13	2.46e-14
AMFR	0.81	4.39298347134672e-07	8.42e-08
AMHR2	3.61	5.94451469711897e-05	1.5e-05
AMIGO2	-0.52	2.21865266122005e-06	4.63e-07
AMMECR1L	0.48	0.0428809652794207	0.0194
AMOTL1	0.78	6.72862734386484e-06	1.49e-06
AMOTL2	1.65	1.29370638999526e-38	4.99e-40
AMPD3	4.86	2.62904164018736e-64	5.4e-66
AMZ2	-1.31	1.3158391727858e-12	1.6e-13
AMZ2P1	-1.15	0.0110581525719168	0.0043
ANAPC1	-1.35	4.86030474622032e-12	6.14e-13
ANAPC11	-1.11	2.65586223756525e-09	4.11e-10
ANAPC13	-0.85	0.00422192043625929	0.00148
ANAPC15	-1.6	3.32493497303086e-09	5.18e-10
ANAPC16	-0.89	1.8597896497666e-05	4.37e-06
ANAPC1P1	-1.71	0.0489986219466633	0.0225
ANAPC4	-1.38	0.00196837279232349	0.000642
ANAPC5	-1.24	1.11373968795492e-17	1e-18
ANAPC7	-0.81	3.94508562545522e-05	9.69e-06
ANG	0.76	0.0305944334688574	0.0133
ANGPTL4	3.3	3.96751750812482e-62	8.63e-64
ANKFY1	0.31	0.0396191358824108	0.0177
ANKH	-1.18	0.00122092962585276	0.000381
ANKHD1	0.57	7.59389901969538e-05	1.93e-05
ANKHD1-EIF4EBP3	0.57	8.38326086796212e-05	2.15e-05
ANKLE2	1.63	1.92421036842836e-46	5.86e-48
ANKRD1	1.9	5.05668972636772e-17	4.74e-18
ANKRD10	1.13	1.53415523095516e-06	3.13e-07
ANKRD11	0.41	0.00352847973868201	0.00122
ANKRD13A	1.64	7.59511268003868e-16	7.61e-17
ANKRD13B	-1.05	0.0180272223066104	0.00737
ANKRD13D	0.88	0.000972475118516212	0.000298
ANKRD2	-3.5	8.53190870169704e-05	2.19e-05
ANKRD26P1	7.61	0.00179472921468237	0.000579
ANKRD30A	-1.89	0.00632267802352463	0.00231
ANKRD33B	1.72	6.46795069247994e-26	4.01e-27
ANKRD36	-1.88	0.000153208925732657	4.1e-05
ANKRD36B	-1.9	0.00188293466847667	0.000611
ANKRD36C	-1.88	0.000364642751057321	0.000104
ANKRD39	-0.93	0.0472892383244929	0.0217
ANKRD50	-0.89	0.0198671303046847	0.0082
ANKRD52	0.77	7.06246147432718e-11	9.64e-12
ANKRD54	-0.8	0.019804404569409	0.00817
ANKS1A	0.88	0.00213967048726301	0.000705
ANKS4B	-2.89	8.93145545790203e-05	2.3e-05
ANKZF1	1.15	1.67254208026826e-06	3.43e-07
ANLN	-2.86	1.01528218340807e-74	1.71e-76
ANO6	0.48	0.0010278109058586	0.000317
ANO8	1.3	0.000453507692306139	0.000131
ANO9	4.43	1.7242421498165e-08	2.86e-09
ANP32A	-1.46	4.40431224960764e-29	2.41e-30
ANP32B	-0.42	0.00121741962601699	0.00038
ANP32E	-1.44	2.93950774592235e-12	3.66e-13
ANPEP	1.7	6.10433140171209e-06	1.34e-06
ANTXR1	-1.19	2.07543356396343e-17	1.9e-18
ANTXR2	3.07	3.90953915064617e-06	8.4e-07
ANXA11	0.46	6.69872496612799e-05	1.69e-05
ANXA13	-3.53	5.28833366749562e-19	4.44e-20
ANXA2	-0.91	3.16354773891142e-35	1.37e-36
ANXA2P1	-0.95	6.32227098688587e-10	9.31e-11
ANXA2P2	-0.9	3.00446402823329e-21	2.24e-22
ANXA2P3	-1.06	0.00994048673306152	0.00382
ANXA4	-0.53	5.34616204238436e-07	1.03e-07
ANXA5	0.72	1.12264360310114e-12	1.36e-13
ANXA8	1.54	3.43696804878306e-14	3.81e-15
ANXA8L1	1.47	4.52338421749174e-13	5.32e-14
ANXA9	-2.84	0.0189020238485713	0.00776
AP1B1	1.19	3.15925893657445e-15	3.28e-16
AP1G1	-0.5	0.00188166373849684	0.000611
AP1M2	-1.49	2.33081230275091e-06	4.88e-07
AP1S1	-1.19	5.89424125367574e-10	8.64e-11
AP1S2	-1.44	0.00833961384185359	0.00314
AP2A1	1.17	1.14218633926305e-20	8.78e-22
AP2A2	0.84	8.27631083956843e-05	2.12e-05
AP2M1	-0.33	0.0219927709154797	0.00917
AP2S1	-0.55	0.00205954555985882	0.000676
AP3B1	-0.56	0.00479054819420528	0.0017
AP3D1	0.78	5.76995594753278e-10	8.44e-11
AP3M1	-1.01	1.49451761936135e-08	2.47e-09
AP3M2	-1.74	1.02061562106936e-06	2.04e-07
AP3S1	-0.74	0.00926698579288687	0.00353
AP3S2	0.38	0.0116199049652934	0.00454
AP4B1	1.52	1.00993493233278e-07	1.81e-08
AP5B1	1.25	4.99543209764244e-08	8.63e-09
AP5M1	-0.62	0.0423499874902613	0.0191
AP5Z1	1.76	1.6960078769061e-12	2.07e-13
APBA3	1.94	5.46752396527487e-11	7.37e-12
APBB1	0.66	0.00921338366431269	0.00351
APBB1IP	1.61	0.00852212476710174	0.00321
APBB2	1	0.000808096444093847	0.000244
APC	-1.26	9.69314056383553e-05	2.51e-05
APEH	-0.99	9.58938369161582e-09	1.56e-09
APEX1	-1.19	1.71983001691862e-20	1.33e-21
API5	-1.23	6.02286971874128e-14	6.75e-15
APIP	-1.04	0.00538664127687828	0.00193
APITD1	-2.28	2.9489819972991e-08	5e-09
APITD1-CORT	-2.14	1.37775899940346e-06	2.8e-07
APLP1	0.7	0.00032997172131465	9.28e-05
APLP2	0.52	8.29254627175695e-07	1.64e-07
APMAP	-1.24	2.61189659954717e-20	2.04e-21
APOA1BP	-1.11	3.13694118251004e-09	4.88e-10
APOBEC3B	-1.15	0.0183025047389592	0.00749
APOBEC3F	0.93	0.0452920924297099	0.0207
APOBEC3G	4.52	0.0260023790432576	0.0111
APOBR	5.44	0.00256760961192276	0.000861
APOC1	-0.94	0.00208189208613765	0.000684
APOH	-4.13	3.86433486454858e-06	8.29e-07
APOL1	7.08	1.25100459110116e-165	7.94e-168
APOL2	4.09	1.79082798159451e-141	1.45e-143
APOL3	10.43	2.15193206272369e-06	4.48e-07
APOL6	4.85	2.77944329033336e-103	3.17e-105
APOLD1	2.52	0.0112830159367572	0.0044
APOOL	-1.11	0.00511459567637186	0.00183
APP	1.25	2.65330755870233e-51	7.04e-53
APPBP2	0.49	0.0344333476165047	0.0152
APPL1	-1.56	6.09466604334677e-07	1.19e-07
APRT	-0.95	4.71813467367354e-09	7.46e-10
AQP3	0.72	0.0472342980576034	0.0217
AQP9	8.81	0.00012037031975763	3.17e-05
AQR	-1.07	4.13670269189886e-10	5.99e-11
ARAF	0.92	8.27770305865111e-08	1.47e-08
ARAP1	1.54	2.54506298002823e-28	1.43e-29
ARAP2	2.87	1.06912507251142e-07	1.92e-08
ARC	3.61	0.00116445552917926	0.000362
AREL1	0.69	2.97594908281952e-05	7.19e-06
ARF1	0.65	1.49375813401808e-12	1.82e-13
ARF3	0.3	0.00721522894932579	0.00267
ARF4	0.49	0.0010790565357823	0.000333
ARF6	0.61	1.363852496216e-05	3.15e-06
ARFGAP1	0.4	0.0152595762182265	0.00613
ARFGAP2	0.88	1.15649157294486e-06	2.33e-07
ARFGAP3	1.68	2.012109963811e-17	1.84e-18
ARFRP1	0.93	0.000348219155581771	9.84e-05
ARG2	4.01	0.000105545575560337	2.75e-05
ARHGAP1	1.09	3.39642441848985e-10	4.89e-11
ARHGAP10	1.18	0.000619695031573273	0.000183
ARHGAP11A	-3.12	2.13611387479725e-29	1.16e-30
ARHGAP11B	-2.77	2.53724859683651e-08	4.29e-09
ARHGAP12	0.5	0.00449401355579005	0.00159
ARHGAP17	1.7	4.13068915031798e-21	3.11e-22
ARHGAP18	-1.82	1.03614468300798e-08	1.69e-09
ARHGAP19	-1.48	0.000483110529309324	0.00014
ARHGAP21	0.58	0.00100787232780487	0.00031
ARHGAP24	1.72	2.90610178767742e-07	5.49e-08
ARHGAP26	0.74	4.95559146803693e-06	1.08e-06
ARHGAP29	-1.67	1.1124204359504e-09	1.66e-10
ARHGAP30	4.09	0.00613725667130963	0.00224
ARHGAP31	3.65	8.56817634608473e-21	6.54e-22
ARHGAP42	1.71	1.29358446014004e-10	1.8e-11
ARHGAP5-AS1	1.1	0.00228472235939719	0.000759
ARHGDIA	0.59	5.98972079753764e-10	8.79e-11
ARHGEF1	0.54	0.000128369146861824	3.39e-05
ARHGEF10L	2.41	1.25771494543886e-21	9.23e-23
ARHGEF11	0.72	4.73066438111482e-05	1.17e-05
ARHGEF18	1.73	9.88570573905169e-31	5.08e-32
ARHGEF2	1.96	5.95037265718768e-46	1.84e-47
ARHGEF26	-1.59	0.0269268377944908	0.0115
ARHGEF28	1.53	3.92870778389861e-22	2.81e-23
ARHGEF3	1.93	2.04788760455708e-10	2.89e-11
ARHGEF39	-2.46	4.31347659732265e-10	6.25e-11
ARHGEF4	3.21	1.15349802071611e-12	1.4e-13
ARHGEF40	1.23	2.40650363737153e-09	3.71e-10
ARHGEF9	-1.19	0.00344035620655499	0.00118
ARID1A	0.42	0.0229130679993131	0.00961
ARID2	-0.9	0.000566989511002274	0.000166
ARID3A	1.65	2.49668319097961e-07	4.68e-08
ARID3B	2.85	3.26842983041294e-20	2.57e-21
ARID4B	0.46	0.0448736421162219	0.0204
ARID5A	2.83	5.26815152102175e-14	5.88e-15
ARID5B	3.76	1.78652399807017e-13	2.05e-14
ARIH1	0.45	0.00440117121713871	0.00155
ARL2	-0.44	0.0147005090597202	0.00588
ARL3	-1.2	7.44124535527595e-05	1.89e-05
ARL4D	1.59	6.02192166826175e-14	6.75e-15
ARL5A	-1.2	0.000108483737132516	2.83e-05
ARL5B	0.95	0.000423253615424605	0.000122
ARL6IP1	-1.71	1.23969042268e-46	3.73e-48
ARL6IP5	-0.86	4.10212037835122e-06	8.83e-07
ARL8A	1.52	9.89526028593559e-17	9.44e-18
ARMC1	-1.17	8.4443032237342e-08	1.5e-08
ARMC5	0.91	0.0449723727170742	0.0205
ARMC6	-1.31	4.72827712682958e-06	1.02e-06
ARMC9	-0.97	0.0334571193824824	0.0147
ARMT1	-0.83	0.0279397384779847	0.012
ARNT	0.76	0.000803818899780053	0.000242
ARNT2	0.62	0.00343274513942151	0.00118
ARNTL2	2.97	2.56342197633674e-100	3.06e-102
ARPC1B	0.49	1.70022317176643e-05	3.98e-06
ARPC4-TTLL3	0.54	0.00198951262214336	0.000651
ARPC5	0.58	2.97590852837801e-06	6.31e-07
ARPP19	-0.32	0.0223803440356031	0.00936
ARRB2	-1.86	6.52393541856914e-36	2.76e-37
ARRDC1	0.82	0.00227688024550974	0.000756
ARRDC2	2.04	6.59200226035064e-41	2.4e-42
ARRDC3	0.97	1.42609555551836e-05	3.3e-06
ARSA	2.43	2.00245347285041e-21	1.48e-22
ARSB	1.15	2.21472616227799e-07	4.13e-08
ARSD	1.53	2.11150213614475e-10	2.99e-11
ARSE	0.9	3.22446291807671e-07	6.11e-08
ARSJ	1.03	0.0025447155123027	0.000853
ARV1	-1.37	0.000245162188735972	6.75e-05
AS3MT	-2.96	1.93782725705604e-06	4.01e-07
ASAH1	-1.21	1.99397141622243e-10	2.81e-11
ASAP1	0.64	2.51155623962982e-06	5.27e-07
ASAP2	0.95	7.68687682568773e-08	1.36e-08
ASB13	-0.93	0.00526692422618813	0.00189
ASB9	-2.26	1.27527166505264e-09	1.92e-10
ASCC1	-0.8	0.000162462318831707	4.37e-05
ASCC2	0.91	4.85643124400774e-07	9.34e-08
ASCC3	-1.24	1.76030372112468e-08	2.93e-09
ASF1B	-2.07	5.34242571802185e-14	5.97e-15
ASIC1	-1.46	0.00833347979190304	0.00314
ASMTL	0.94	0.0020938743818134	0.000689
ASPH	-2.28	7.07881493135561e-158	4.99e-160
ASPM	-3.39	1.4530630957907e-66	2.81e-68
ASRGL1	-2.39	3.25759733064808e-08	5.54e-09
ASS1	4.31	1.29141851675424e-215	5.22e-218
ASTN2	-1.9	0.00115272133556449	0.000358
ASUN	-1.7	3.58929041066233e-10	5.18e-11
ASXL1	0.75	7.66989285330421e-07	1.51e-07
ATAD2	-2.95	1.19251036256434e-55	2.91e-57
ATAD3A	-0.95	0.00174256863163927	0.000561
ATAD5	-3.23	4.59620232930324e-17	4.29e-18
ATE1	-1.01	8.5550545836272e-06	1.92e-06
ATF3	4.88	1.31318815643508e-156	9.43e-159
ATF4	0.56	4.5486033207456e-08	7.83e-09
ATF5	1.28	1.74646017108078e-11	2.28e-12
ATF6	0.8	2.28990558107302e-06	4.78e-07
ATF6B	0.98	0.00636880255998664	0.00233
ATF7	0.71	0.00229248262464031	0.000762
ATF7IP	0.57	0.0426418036915415	0.0193
ATG13	0.98	2.36265366344274e-11	3.11e-12
ATG14	1	0.000914700184744224	0.000279
ATG2A	2.54	1.17012201441135e-48	3.32e-50
ATG2B	-1.39	2.4047794863174e-06	5.04e-07
ATG3	-0.5	0.045617664025554	0.0208
ATG4C	-1.77	0.00498268748190383	0.00178
ATG4D	1.19	0.000139258913969001	3.7e-05
ATG7	1.76	2.21285436709856e-20	1.72e-21
ATG9A	1.16	7.7848399880463e-15	8.28e-16
ATHL1	0.95	0.00218961596244363	0.000723
ATIC	-0.87	2.63686159725911e-11	3.49e-12
ATL2	-0.62	0.0014946396497491	0.000475
ATL3	-0.62	0.00145335739374686	0.00046
ATM	-1.6	5.20870733438856e-08	9.02e-09
ATN1	1.33	1.9879436985914e-19	1.63e-20
ATOH8	1.31	0.0387853645562056	0.0173
ATP10A	1.28	2.82815757455478e-06	5.97e-07
ATP10D	1.57	0.000310608286000078	8.69e-05
ATP11C	-1.05	0.00513884293454101	0.00184
ATP13A1	1.33	2.72028255968792e-11	3.6e-12
ATP13A2	1.33	1.36538231010732e-08	2.25e-09
ATP13A3	-0.92	2.01886891153259e-06	4.19e-07
ATP1B1	1.31	8.21742488007559e-37	3.35e-38
ATP1B3	1.53	7.3370555372238e-45	2.34e-46
ATP2A1-AS1	-2.25	0.0341319794051139	0.015
ATP2A2	1.02	7.09980007013406e-36	3.01e-37
ATP2B1	-0.28	0.0451139673039695	0.0206
ATP2B4	3.18	8.21478056098663e-103	9.54e-105
ATP4A	12.9	1.90768545073823e-09	2.92e-10
ATP5A1	-1.12	3.66377458289776e-25	2.33e-26
ATP5B	-1.06	2.29983666137504e-37	9.22e-39
ATP5C1	-0.85	2.70979348126575e-10	3.88e-11
ATP5E	-0.61	7.25869843164434e-06	1.61e-06
ATP5F1	-1.63	3.09072990093297e-19	2.55e-20
ATP5G1	-1.81	3.73161723737486e-27	2.21e-28
ATP5G2	-0.29	0.0388314843388338	0.0174
ATP5G3	-1.44	9.76405559383775e-28	5.62e-29
ATP5H	-0.5	0.00189989944523336	0.000618
ATP5I	-0.77	4.37416253771493e-05	1.08e-05
ATP5J	-0.78	0.00107885258428448	0.000333
ATP5J2	-0.8	4.42785673109241e-08	7.6e-09
ATP5L	-0.81	4.56592668249841e-06	9.88e-07
ATP5O	-0.96	1.0193552463202e-05	2.31e-06
ATP5SL	-0.5	0.00354591516792877	0.00122
ATP6AP1	1.21	6.97383970602183e-20	5.58e-21
ATP6AP2	-0.82	5.26263650485547e-06	1.15e-06
ATP6V0A1	0.92	3.53692881482683e-06	7.56e-07
ATP6V0C	0.9	1.99944196011921e-08	3.35e-09
ATP6V0E1	0.37	0.0107569998955234	0.00417
ATP6V0E2	-1.51	1.17750399887733e-07	2.13e-08
ATP6V1A	-0.79	0.00086075363201233	0.000261
ATP6V1B2	-0.73	0.000176914602339801	4.78e-05
ATP6V1C1	-0.46	0.0354236260592208	0.0157
ATP6V1C2	6.75	1.63230652195969e-13	1.87e-14
ATP7A	-1.01	0.00550797728906814	0.00198
ATP9B	0.84	0.00104609698451933	0.000323
ATPAF1	-1.07	0.000114382629177417	3e-05
ATPIF1	-0.86	0.0019885426846116	0.00065
ATR	-1.77	1.12063910311093e-10	1.55e-11
ATRAID	-0.68	9.96192294992042e-06	2.25e-06
ATRIP	-1.05	0.0292648039764668	0.0126
ATRX	-0.53	0.0103300580799144	0.00398
ATXN1	1.83	7.15214128495505e-10	1.06e-10
ATXN1L	0.65	0.000309269919998198	8.65e-05
ATXN2	0.88	8.87430373681095e-05	2.29e-05
ATXN2L	1.99	1.52995985424771e-70	2.76e-72
ATXN7	0.77	0.0250796629153097	0.0106
ATXN7L1	1.67	1.06726757476087e-05	2.43e-06
ATXN7L3	0.86	6.73475052605158e-10	9.95e-11
AUNIP	-2.19	0.000413222706811235	0.000119
AUP1	0.63	3.56628694672614e-09	5.58e-10
AURKA	-1.08	4.7320431727396e-14	5.27e-15
AURKAIP1	-0.66	8.48359823731427e-05	2.18e-05
AURKB	-2.07	1.10000077467004e-21	8.06e-23
AUTS2	2.48	1.47670629203682e-08	2.44e-09
AVIL	3.95	0.00950720502332365	0.00363
AVPI1	1.25	2.3873864176929e-28	1.34e-29
AVPR1A	4.7	0.0173856276194276	0.00708
AXIN1	0.95	2.58717149767874e-08	4.38e-09
AXIN2	1.73	1.46406704725835e-07	2.67e-08
AXL	1.46	4.61163813355699e-33	2.15e-34
AZIN1	1.09	1.2529668654631e-16	1.2e-17
AZIN2	3.05	2.9105294313533e-05	7.02e-06
B2M	3.7	0	0
B3GALNT2	-0.99	0.00142839121667478	0.000452
B3GNT2	0.59	0.00874147597248624	0.00331
B3GNT3	0.98	0.000606356405793928	0.000178
B3GNT5	1.55	0.000101066739781319	2.62e-05
B3GNT7	2.18	2.51433832255974e-05	6.02e-06
B3GNTL1	-2.12	0.0425805559225644	0.0193
B4GALNT3	2.7	0.00494044890889404	0.00176
B4GALNT4	-1.87	0.000437684534108946	0.000126
B4GALT1	1.6	1.19270119432345e-58	2.75e-60
B4GALT2	-0.82	0.000889121128429903	0.00027
B4GALT3	0.83	0.000927581568841666	0.000283
B4GALT4	-0.93	1.85493077487887e-12	2.28e-13
B4GALT5	1.74	1.38587737927354e-68	2.6e-70
B4GAT1	-0.99	0.0141874964899838	0.00565
B9D1	-1.58	9.91517669325487e-06	2.24e-06
BACH1	1.75	2.44126300498569e-17	2.24e-18
BACH2	3.29	5.77235000028173e-05	1.45e-05
BAD	-0.57	0.0368844552271299	0.0164
BAG2	-1.65	6.06195414066945e-08	1.06e-08
BAG3	1.09	6.10829416253441e-15	6.44e-16
BAHCC1	0.97	4.09998687405833e-06	8.82e-07
BAHD1	0.65	0.0336760202808841	0.0148
BAIAP2-AS1	-1.39	0.0208531614381199	0.00865
BAIAP2L1	0.34	0.0398744488305793	0.0179
BAIAP2L2	1.83	1.04978800889863e-09	1.57e-10
BAK1	0.72	0.0210473904784838	0.00873
BAMBI	2.7	1.98755910684942e-90	2.68e-92
BANF1	-0.99	2.32032470797639e-10	3.3e-11
BANP	1.02	0.00334456075293481	0.00115
BARD1	-2.17	5.49124066357146e-07	1.06e-07
BASP1	0.51	2.23652914138507e-07	4.17e-08
BATF2	6.34	1.79038835224294e-70	3.24e-72
BATF3	1.52	7.40237011427169e-08	1.31e-08
BAZ1A	0.75	1.32207969901785e-05	3.05e-06
BAZ2A	2.09	7.04669588551308e-79	1.14e-80
BBC3	4.98	8.59996455334295e-180	4.8e-182
BBIP1	-0.79	0.038796995153502	0.0173
BBS12	1.26	0.0338882023037598	0.0149
BBS2	-1.01	0.00210759704743685	0.000693
BBX	-0.42	0.0184679628769884	0.00756
BCAM	0.86	0.0001258988570207	3.32e-05
BCAR1	2.57	3.15818395132703e-96	3.95e-98
BCAR3	1.08	4.67564489191466e-09	7.39e-10
BCAS1	-2.95	8.51611584613818e-07	1.69e-07
BCAS4	-1.29	0.000184812942120089	5e-05
BCAT2	-1.62	6.13800257451291e-11	8.33e-12
BCCIP	-1.28	5.72450817521547e-11	7.74e-12
BCKDHA	0.54	0.00246288438420593	0.000823
BCKDHB	-1.38	0.039023738319849	0.0175
BCKDK	0.74	0.00123023967884133	0.000384
BCL10	2.12	2.57026341105607e-15	2.65e-16
BCL2A1	5.31	1.02998911005656e-37	4.07e-39
BCL2L1	0.75	3.23670155091881e-14	3.57e-15
BCL2L11	2.01	2.89163865389648e-20	2.27e-21
BCL2L12	-0.58	0.0260305326643221	0.0111
BCL2L13	1.33	4.83144682501831e-19	4.04e-20
BCL2L14	5.51	0.00225394781491788	0.000748
BCL2L15	4.07	4.20006429897961e-15	4.39e-16
BCL2L2	0.77	0.000137080497978566	3.64e-05
BCL3	2.21	3.67966548840772e-46	1.13e-47
BCL6	3.16	3.29191452230973e-34	1.47e-35
BCL7A	1.41	1.26244224114964e-09	1.9e-10
BCL7B	0.73	0.000361943051914918	0.000103
BCL7C	-1.22	2.8629292848055e-05	6.89e-06
BCL9L	1.64	2.83053422079994e-50	7.71e-52
BCLAF1	-1.52	7.77643684080242e-19	6.57e-20
BCOR	0.72	0.000121148159103066	3.19e-05
BCORL1	3.1	1.96576610925305e-54	4.89e-56
BCR	1.32	1.67439446524861e-09	2.55e-10
BCS1L	-1.56	1.5001741022657e-07	2.74e-08
BCYRN1	-2.37	7.42940376914953e-08	1.31e-08
BDKRB1	2.41	2.53181034327326e-06	5.31e-07
BDKRB2	2.43	6.15982479067199e-29	3.39e-30
BDP1	-0.9	0.0186677410035573	0.00765
BEAN1	3.72	1.17003638236898e-08	1.91e-09
BECN1	0.39	0.0156737204189026	0.00631
BEGAIN	2.4	0.000190900584474263	5.17e-05
BEST1	3	0.00972431708520073	0.00372
BET1L	0.47	0.0232033272926499	0.00975
BHLHE40	1.6	2.73176412861459e-54	6.81e-56
BHLHE41	5.56	5.78500390431292e-06	1.26e-06
BICC1	-1.07	6.53641467057649e-08	1.15e-08
BID	1.09	4.4136287566365e-10	6.4e-11
BIK	4.92	6.44496681597605e-15	6.81e-16
BIN1	-1.85	4.33932279760647e-13	5.1e-14
BIN3	0.66	0.00961523322843363	0.00367
BIRC2	0.8	0.000152144655199236	4.07e-05
BIRC3	4.2	2.35419233471137e-286	6.19e-289
BIRC5	-3.24	1.46594334680038e-70	2.63e-72
BIRC6	-0.6	7.51111452798912e-05	1.91e-05
BISPR	7.69	0.00151137651010334	0.00048
BIVM	-1.49	0.00580749068400863	0.0021
BLCAP	0.73	0.001209382369386	0.000377
BLM	-3.18	1.0850579973495e-23	7.26e-25
BLMH	-0.52	0.0297259479017684	0.0128
BLOC1S1	-0.58	0.011598434763141	0.00453
BLOC1S3	1.3	0.00046219018833018	0.000134
BLOC1S5-TXNDC5	-1.03	1.29099377470484e-14	1.39e-15
BLOC1S6	-1.12	0.000521045897658343	0.000152
BMF	1.86	0.000965653174012333	0.000296
BMP1	1.65	3.04951960318445e-33	1.41e-34
BMP2	7.72	1.0192992650435e-06	2.04e-07
BMP6	2.71	2.21111016065199e-33	1.02e-34
BMP7	1.97	0.00526471590163023	0.00189
BMPR1A	-0.89	0.0096918585474644	0.00371
BOC	1.41	0.034098163439388	0.015
BOD1L1	-0.57	0.00602395588524895	0.00219
BOLA3	-1.53	5.39363944739677e-07	1.04e-07
BOP1	-1.69	1.19414810196577e-27	6.92e-29
BORA	-1.41	0.00452621521061852	0.0016
BPGM	1.76	3.47632028517947e-20	2.74e-21
BPTF	-0.63	0.00202718445559308	0.000664
BRAF	1.41	0.00109084835129234	0.000338
BRCA1	-3.11	1.45459171988786e-44	4.67e-46
BRCA2	-1.74	0.000111836281545464	2.93e-05
BRCC3	-1.1	0.000284396056937812	7.9e-05
BRD1	1	0.000137487582385426	3.65e-05
BRD3	0.69	0.000910395912675994	0.000278
BRD4	2	1.40584929203723e-37	5.59e-39
BRF2	0.87	0.0187007767240184	0.00767
BRI3	0.68	3.57193255324555e-05	8.73e-06
BRI3BP	-1.41	7.83619390657649e-05	2e-05
BRIP1	-1.5	9.51702403838878e-05	2.46e-05
BRIX1	-1.05	2.91273202120294e-05	7.03e-06
BRMS1	-0.62	0.0016912513528806	0.000543
BRMS1L	-1.27	0.0065408238190988	0.0024
BRPF1	0.64	0.00605897119876415	0.0022
BRPF3	1.1	8.824916984447e-06	1.98e-06
BRSK1	1.98	5.81082609114686e-07	1.13e-07
BSCL2	-1.49	1.7261605419999e-08	2.87e-09
BSDC1	1.26	1.2401363318189e-13	1.41e-14
BSG	0.82	4.31808729089222e-22	3.09e-23
BST1	-1.48	0.00313119603652376	0.00107
BST2	8.97	4.2610335101087e-25	2.72e-26
BTBD1	-0.42	0.0232367317664711	0.00976
BTBD11	-1.21	1.54670020744286e-06	3.16e-07
BTBD3	-1.01	0.000614470538193817	0.000181
BTBD6	-0.66	0.0280097622693633	0.012
BTBD9	1.62	6.91305508759159e-06	1.53e-06
BTF3L4	-0.7	0.0377769549185916	0.0168
BTG1	2.6	1.56713051692545e-121	1.52e-123
BTG2	1.26	8.43165409924278e-05	2.16e-05
BTG3	1.65	2.54527324894934e-15	2.62e-16
BTN2A1	2.32	6.12177346410533e-45	1.95e-46
BTN2A2	3.72	2.50826837067221e-62	5.37e-64
BTN2A3P	2.78	7.05810447633937e-08	1.24e-08
BTN3A1	2.62	1.99232270111481e-27	1.16e-28
BTN3A2	1.74	1.85688893096239e-11	2.43e-12
BTN3A3	3.46	3.82337913338588e-17	3.56e-18
BUB1	-2.64	1.09146593787108e-45	3.41e-47
BUB1B	-3.85	5.13170411611727e-49	1.45e-50
BUB3	-1.16	1.24096060540081e-16	1.19e-17
BVES	1.44	2.52505223837212e-05	6.05e-06
BZW1	-0.58	7.28432157791458e-07	1.43e-07
BZW2	-1.05	2.28087120593736e-09	3.51e-10
C10orf10	5.9	5.38591999519135e-30	2.86e-31
C10orf11	4.51	5.02582115269011e-05	1.25e-05
C10orf32-ASMT	-1.41	0.00133677264930959	0.00042
C10orf54	1.24	1.21406880408137e-09	1.82e-10
C10orf55	2.76	0.0065770985254923	0.00241
C11orf1	-1.22	0.040075744475181	0.018
C11orf31	-1.14	4.91212284323566e-06	1.07e-06
C11orf58	-0.33	0.0366994072260087	0.0163
C11orf68	1.07	5.29069819720452e-05	1.32e-05
C11orf71	-1.36	0.0396064524423725	0.0177
C11orf84	0.63	0.001020485287695	0.000314
C11orf96	7.19	1.37919118272061e-15	1.4e-16
C12orf10	-0.68	0.00222489488158342	0.000737
C12orf29	-0.89	0.0124794607872751	0.00491
C12orf4	-0.87	0.0181405984810586	0.00742
C12orf56	6.83	0.00898406280309302	0.00341
C14orf105	-2.72	0.00342260995606475	0.00118
C14orf132	-2.41	0.000323008117591082	9.07e-05
C14orf142	-1.52	0.0227492019795349	0.00953
C14orf2	-1	1.28428686551398e-08	2.11e-09
C14orf80	-0.93	0.00182035228141223	0.000589
C15orf26	5.97	0.0428809652794207	0.0194
C15orf38-AP3S2	0.39	0.00803746970748368	0.00302
C15orf39	2.84	5.36347361339724e-88	7.43e-90
C15orf48	7.17	3.27648085282795e-217	1.3e-219
C16orf13	-0.86	0.00502894294459641	0.0018
C16orf45	1.83	1.2430985848214e-14	1.34e-15
C16orf58	0.46	0.00599050472574276	0.00218
C16orf59	-1.87	6.78632871376813e-06	1.5e-06
C16orf74	-2.4	0.000767098189754373	0.00023
C17orf104	-2.62	1.85241278508268e-07	3.43e-08
C17orf62	0.72	1.26228212217538e-05	2.9e-06
C17orf67	1.18	0.0496972539430797	0.0229
C17orf80	-0.86	0.00315348136880018	0.00108
C17orf85	-0.49	0.0255292183615263	0.0109
C17orf89	-1.65	1.15459381644298e-10	1.6e-11
C17orf96	2.15	9.33827230816832e-18	8.35e-19
C18orf54	-3.94	0.000161302466639354	4.34e-05
C19orf12	2.36	1.52699923635562e-58	3.54e-60
C19orf43	-0.39	0.0271751816360996	0.0116
C19orf48	-1.23	5.94654484977143e-17	5.61e-18
C19orf54	0.87	0.0108648149175973	0.00421
C19orf66	2.76	2.31618571780613e-36	9.67e-38
C19orf70	-1.11	0.000304645495112023	8.5e-05
C1GALT1C1	-0.67	0.0186677410035573	0.00765
C1orf106	0.98	1.24672950641093e-08	2.05e-09
C1orf109	-0.94	0.013452072029127	0.00533
C1orf112	-2.1	2.26523578587425e-08	3.8e-09
C1orf123	-0.79	0.0275551621959206	0.0118
C1orf198	0.46	0.0398104852348494	0.0179
C1orf21	-1.87	0.00706360278372674	0.00261
C1orf216	-1.09	0.0220117065750635	0.00918
C1orf27	-0.71	0.0215386498444684	0.00896
C1QBP	-1.27	7.22985103764837e-32	3.54e-33
C1QL1	1.47	1.31380443212827e-08	2.16e-09
C1QTNF1	5.41	0	0
C1QTNF6	-0.57	0.0362072249642468	0.0161
C1R	5.04	0	0
C1RL	2.1	4.58565884562971e-33	2.14e-34
C1RL-AS1	0.69	0.0135266937079805	0.00537
C1S	3.96	0	0
C20orf141	5.94	5.85810260835991e-07	1.14e-07
C20orf194	0.76	0.0195784179604304	0.00806
C20orf27	-1.72	7.9924197150667e-14	9.04e-15
C21orf58	-3.01	3.17323446406244e-07	6.01e-08
C21orf59	-0.81	0.0057200807374291	0.00207
C2CD4A	5.6	0.00165499110235037	0.00053
C2CD5	-1.38	8.85174549466845e-07	1.75e-07
C2orf44	-0.99	0.0016668455717671	0.000534
C2orf48	-3	0.039680923054173	0.0178
C2orf69	-1.33	0.00143252794072146	0.000453
C2orf72	-1.32	0.00310094145598241	0.00106
C3	6.63	0	0
C3AR1	6.14	0.031320397811344	0.0136
C3orf14	-2.26	2.21968165971265e-05	5.27e-06
C3orf52	1.77	1.31154609893499e-06	2.65e-07
C4orf19	5.9	0.0491958619598892	0.0226
C4orf27	-1.18	0.00859449400845564	0.00324
C4orf32	1.2	0.0449970048920676	0.0205
C4orf46	-2.26	2.24620306737987e-05	5.34e-06
C5	-3.2	1.47713488545443e-41	5.23e-43
C5orf15	1.41	3.3728235773276e-25	2.14e-26
C5orf24	-0.79	0.000981064451249427	0.000301
C5orf30	-1.12	0.00215393623033757	0.000711
C5orf34	-1.75	0.00539887027043994	0.00194
C5orf42	-1.26	0.000864050468996972	0.000262
C5orf45	-1.59	0.0311563043229487	0.0135
C5orf51	-0.63	0.0327425646116347	0.0143
C5orf56	4.76	9.41484071885942e-06	2.12e-06
C6orf1	0.99	0.00521239034490329	0.00187
C6orf106	1.34	7.86371584013532e-24	5.23e-25
C6orf132	3.06	5.387964713879e-08	9.35e-09
C6orf223	3.22	0.0250418486020732	0.0106
C6orf48	1.82	3.0234554838267e-06	6.41e-07
C6orf58	7.59	0.00186428398693328	0.000605
C6orf62	0.88	1.71213452936677e-05	4.01e-06
C7orf26	0.95	0.000450645259712151	0.00013
C7orf43	0.93	0.00591392149281506	0.00214
C7orf50	-1.54	1.20878523725735e-12	1.47e-13
C7orf55-LUC7L2	-0.46	0.0250418486020732	0.0106
C7orf73	-0.77	0.0103675375447365	0.004
C8orf33	-0.66	0.000602845437804653	0.000177
C8orf4	1.54	4.41084835493476e-45	1.4e-46
C8orf46	4.25	0.046381568250547	0.0212
C8orf59	-0.57	0.0297458778371477	0.0129
C9orf142	-0.86	0.00367859941784225	0.00127
C9orf16	2.61	1.89372897099871e-41	6.73e-43
C9orf3	-0.97	3.71892736769047e-09	5.83e-10
C9orf78	-0.51	0.0253616368091121	0.0108
CA12	0.6	1.12035156164684e-12	1.36e-13
CA2	3.46	1.54997916219561e-34	6.81e-36
CA4	5.19	0.0054564094869082	0.00196
CA8	2.86	1.188108426193e-66	2.29e-68
CA9	2.19	0.0412533813818264	0.0186
CAB39	1.04	5.92181797324442e-10	8.69e-11
CACNA1A	3.12	0.033221840899843	0.0145
CACNA1G	-2.46	5.24667790641571e-05	1.31e-05
CACNA1I	3.09	0.0152498624204189	0.00612
CACNA2D1	-0.8	0.00456019019185522	0.00161
CACNA2D3	5.97	0.0423071478370871	0.0191
CACNB1	2.09	1.43202473529356e-08	2.36e-09
CACNG4	-2.25	0.00173543380743338	0.000558
CACNG6	1.61	4.77035260310536e-14	5.31e-15
CACNG8	0.99	0.00541495448852041	0.00195
CACYBP	-1.07	1.73198750681218e-11	2.26e-12
CAD	-1.31	6.66845433122337e-14	7.49e-15
CADM3	7	0.00642610061814041	0.00235
CADPS2	2.62	0.0120135942040821	0.0047
CALB1	4.21	0.0494579133974368	0.0228
CALB2	-2.51	2.19601637755766e-07	4.09e-08
CALCOCO1	1.65	4.95390630628946e-17	4.63e-18
CALCOCO2	0.8	1.0316787782671e-08	1.68e-09
CALM1	-0.63	1.21127123364563e-08	1.98e-09
CALM2	-0.91	2.79055455348793e-22	1.98e-23
CALM3	-0.41	0.000320234588968	8.98e-05
CALML4	-1.54	0.00258325571749038	0.000867
CALR	0.67	2.1819363604683e-15	2.24e-16
CALU	-0.77	3.18636412410021e-10	4.58e-11
CALY	3.97	0.00109017255338018	0.000337
CAMK1D	1.71	1.00695085963916e-09	1.5e-10
CAMK1G	8.48	0.000262129935615085	7.25e-05
CAMK2G	-0.64	0.016760018288269	0.00679
CAMKK1	-2.59	6.51083573095698e-11	8.87e-12
CAMKK2	0.41	0.044918685032683	0.0205
CAMSAP3	1.44	0.00444828901008677	0.00157
CAMTA2	1.28	5.23278563590007e-10	7.63e-11
CAND1	-0.62	1.82594866238206e-06	3.77e-07
CANT1	1.29	1.8766861178013e-26	1.14e-27
CANX	-0.23	0.0113358227601124	0.00442
CAP1	0.31	0.00473415164718093	0.00168
CAPG	2.33	1.3905485178822e-93	1.8e-95
CAPN1	0.94	5.07819129773762e-18	4.48e-19
CAPN15	0.73	0.000445115540585848	0.000128
CAPN5	0.93	0.0497366228491857	0.0229
CAPN7	-1.12	5.42605934971636e-05	1.36e-05
CAPRIN1	-0.59	8.30138041102182e-08	1.48e-08
CAPRIN2	0.55	0.046381568250547	0.0212
CAPZA1	-0.53	0.000807902397368896	0.000244
CAPZA2	-0.78	5.49193809594357e-06	1.2e-06
CARD11	5.1	9.61940128436385e-09	1.56e-09
CARD14	4.97	0.000146391510794436	3.91e-05
CARD16	6.14	0.031320397811344	0.0136
CARD6	1.44	0.00026689230555818	7.39e-05
CARHSP1	0.86	4.68695358813813e-09	7.41e-10
CARNMT1	-1.89	4.45282238301714e-06	9.63e-07
CARS	1.63	7.59955627102817e-22	5.5e-23
CARS2	-1.76	4.11215757048924e-08	7.03e-09
CASC10	-0.83	0.0245132620734558	0.0104
CASC3	0.5	0.000831567241379314	0.000251
CASC5	-3.54	4.18261091081834e-18	3.68e-19
CASD1	-1.43	0.000795147719329153	0.000239
CASK	-0.83	0.000835168014928488	0.000252
CASKIN2	1.22	4.32824766035323e-07	8.28e-08
CASP1	4.56	3.77599290005303e-05	9.25e-06
CASP10	2.68	4.51073219804711e-27	2.68e-28
CASP4	3.35	1.85741619942835e-29	1.01e-30
CASP6	-1.35	0.0018429129514762	0.000597
CASP7	1.83	5.10378205938928e-22	3.67e-23
CASP8AP2	-1.52	4.96086811223714e-05	1.23e-05
CASZ1	3.03	4.61238562986422e-13	5.43e-14
CAT	-2.05	5.400862081366e-17	5.07e-18
CATSPER1	2.44	0.0262651894855054	0.0112
CBFA2T2	0.88	0.00880147056197468	0.00333
CBLL1	1.04	2.08323092883936e-06	4.33e-07
CBLN2	-4	0.0334162204168498	0.0146
CBLN3	2.54	1.76742447394192e-07	3.26e-08
CBR1	-1.11	3.11226519391933e-16	3.05e-17
CBR3	1.28	6.35461774145857e-06	1.4e-06
CBS	1.61	8.21145836418473e-11	1.13e-11
CBWD1	-0.75	0.0336683751386167	0.0148
CBWD6	-0.83	0.0338787537330866	0.0149
CBX1	-1.19	2.97781394683874e-12	3.71e-13
CBX2	-1.75	1.93730804664172e-12	2.38e-13
CBX3	-1.53	2.22219336795964e-27	1.3e-28
CBX4	1.05	2.26011553252045e-12	2.79e-13
CBX5	-1.78	6.47740698976076e-31	3.31e-32
CBX6	0.84	1.67626100158066e-07	3.09e-08
CBX8	-0.83	0.0270636402553266	0.0116
CC2D1A	1.34	1.33216719697103e-08	2.19e-09
CC2D1B	1.1	8.02942862391848e-08	1.42e-08
CC2D2A	-2.05	4.46507417603825e-05	1.11e-05
CCAR1	-1.33	7.39729842563511e-14	8.34e-15
CCBE1	2.72	0.00769760539291753	0.00287
CCBL1	-1.07	0.025314498638127	0.0108
CCDC101	1.1	0.00160934996508542	0.000514
CCDC107	0.7	0.0483523876725863	0.0222
CCDC113	-1.76	0.0165688452508534	0.0067
CCDC117	0.68	0.00961641807339361	0.00367
CCDC121	-1.78	0.0286992160321441	0.0123
CCDC130	1.51	4.05046447504931e-07	7.73e-08
CCDC138	-2.92	2.16042891793527e-05	5.13e-06
CCDC14	-1.74	2.2519708233785e-11	2.96e-12
CCDC144B	-1.14	0.0364517878412707	0.0162
CCDC149	1.55	0.0230033343484126	0.00965
CCDC150	-2.73	0.000241409768882802	6.64e-05
CCDC174	1.58	3.38707137933469e-09	5.28e-10
CCDC18	-3.23	6.06496253375976e-06	1.33e-06
CCDC22	0.81	0.00356314517454546	0.00123
CCDC25	-0.95	1.61786191127705e-05	3.78e-06
CCDC34	-2.98	2.10084474798322e-21	1.56e-22
CCDC40	-1.74	0.0459481297410996	0.021
CCDC47	-0.33	0.0300776145574974	0.013
CCDC50	1.09	5.55118472461509e-08	9.67e-09
CCDC51	-0.92	0.00661519514408477	0.00243
CCDC6	1.07	9.34272975732453e-12	1.2e-12
CCDC64	1.39	2.80512853863482e-06	5.92e-07
CCDC69	2.09	3.91078442973155e-08	6.69e-09
CCDC71L	2.23	6.02285327688719e-25	3.86e-26
CCDC74A	-2.66	3.90334033760083e-05	9.58e-06
CCDC74B	-2.48	0.0033245231824131	0.00114
CCDC77	-1.32	0.000213331301571909	5.82e-05
CCDC85B	-2.32	8.21788601246706e-13	9.8e-14
CCDC86	-0.42	0.029621058850231	0.0128
CCDC88A	-0.49	0.0188337823007611	0.00773
CCDC9	1.51	1.15955292285241e-12	1.41e-13
CCDC92	1.49	0.000324823726832294	9.12e-05
CCDC94	1.1	3.44802116083902e-05	8.41e-06
CCDC97	1.32	6.87928772638406e-17	6.5e-18
CCK	2.82	0.00225359594999795	0.000747
CCL15	5.9	0.0466269100490509	0.0214
CCL17	11.75	6.02266028934694e-08	1.05e-08
CCL2	5.45	9.9498437463139e-70	1.84e-71
CCL20	10.2	1.67658932277935e-11	2.18e-12
CCL22	10.52	1.71167872853883e-06	3.52e-07
CCL28	4.8	7.23102969957552e-06	1.6e-06
CCL3	11.83	4.58945168668411e-08	7.9e-09
CCL3L1	12.01	2.75711686391077e-08	4.67e-09
CCL3L3	8.74	0.000143971276834669	3.84e-05
CCL4	9.14	5.50788275619875e-05	1.38e-05
CCL4L1	9.69	1.41374751376991e-05	3.27e-06
CCL4L2	9.72	1.30128704634638e-05	3e-06
CCL5	10.58	5.12537091355771e-282	1.41e-284
CCM2	0.69	0.000845377897408755	0.000256
CCNA2	-3.6	2.58963164923562e-43	8.75e-45
CCNB1	-3.05	1.18479698398237e-91	1.58e-93
CCNB2	-2.61	1.5036241450935e-32	7.15e-34
CCNC	-0.9	0.00160211589243044	0.000512
CCND3	-0.69	6.30000455408805e-10	9.26e-11
CCNE2	-3.05	5.16317041697131e-05	1.29e-05
CCNF	-1.94	6.68734464182075e-10	9.86e-11
CCNG1	0.38	0.0367250512728503	0.0163
CCNG2	1.7	6.96545230737325e-05	1.77e-05
CCNH	-0.74	0.0219423946524864	0.00914
CCNI	1.23	2.19561590013539e-14	2.41e-15
CCNK	1.83	3.40244999452634e-34	1.52e-35
CCNL1	0.95	4.84033140700886e-07	9.31e-08
CCP110	-1.23	0.001457877481002	0.000462
CCR7	4.52	3.72596669949343e-28	2.11e-29
CCSAP	-1.42	0.00126945980998015	0.000398
CCT2	-1.12	9.39105920519443e-27	5.64e-28
CCT3	-0.86	2.39471428374802e-20	1.86e-21
CCT4	-1.02	3.99933498413326e-28	2.27e-29
CCT5	-1.26	1.26258664237047e-38	4.86e-40
CCT6A	-1.3	2.13581579813807e-33	9.81e-35
CCT7	-1.2	1.32891129842306e-43	4.4e-45
CCT8	-0.99	5.63651037141864e-15	5.93e-16
CD109	-0.72	2.86309192492116e-05	6.89e-06
CD14	2.59	1.94993972095412e-09	2.99e-10
CD163L1	3.68	0.0041712927256593	0.00146
CD164	-0.44	0.00802528120828291	0.00301
CD177	6.25	0.025814321584936	0.011
CD24	-0.51	0.00010331458021249	2.69e-05
CD274	7.06	1.41759335126244e-19	1.15e-20
CD276	1.94	2.58432182712428e-29	1.41e-30
CD2BP2	0.55	0.000100158426021465	2.6e-05
CD320	-0.76	0.00328220928752783	0.00112
CD38	3.25	2.75046349872647e-35	1.19e-36
CD3EAP	-2.39	2.9549171878546e-21	2.21e-22
CD40	3.35	2.26810067622349e-44	7.33e-46
CD44	2.6	3.17088546729702e-166	1.97e-168
CD46	-0.33	0.0157515289469765	0.00635
CD47	1.69	1.05630174193901e-20	8.1e-22
CD55	2.96	5.63308188339128e-194	2.64e-196
CD59	0.5	2.89777536387001e-05	6.99e-06
CD63	0.34	0.00104134208911762	0.000321
CD68	4.21	1.17596406026767e-241	4.3e-244
CD70	2.44	3.45080463692438e-14	3.82e-15
CD74	9.18	5.12777733248431e-05	1.28e-05
CD81	1.01	7.96904524732327e-21	6.07e-22
CD82	4.56	8.99432079628983e-60	2.04e-61
CD83	3.71	1.69859482747419e-20	1.31e-21
CD86	6.2	0.0294691610900268	0.0127
CD9	0.88	1.30348287263159e-10	1.81e-11
CD99	0.72	3.85756862499882e-06	8.27e-07
CD99L2	-0.63	4.48051215780244e-05	1.11e-05
CD99P1	1.7	0.0240005157039424	0.0101
CDA	2.04	8.66017492030532e-13	1.04e-13
CDC123	-1.24	1.91239515658806e-14	2.09e-15
CDC14A	1.56	0.00127548956432218	4e-04
CDC14B	0.86	0.00591714256901623	0.00215
CDC16	-0.77	0.000449089427756809	0.00013
CDC20	-3.04	1.41531627840818e-60	3.15e-62
CDC23	-1	3.89683201164628e-06	8.36e-07
CDC25A	-2.07	8.97914100304767e-08	1.6e-08
CDC25B	0.69	3.54294966269297e-12	4.44e-13
CDC25C	-2.06	1.06161913813388e-08	1.73e-09
CDC27	-0.71	1.52954251851149e-06	3.12e-07
CDC37	0.38	0.00162575572828259	0.00052
CDC37L1	2.45	1.00030143891043e-32	4.73e-34
CDC42	-0.34	0.0233322584652307	0.00981
CDC42BPB	0.51	1.93239302295803e-05	4.56e-06
CDC42EP1	2.35	2.17428027141638e-38	8.41e-40
CDC42EP2	3.25	5.81863616235044e-63	1.24e-64
CDC42EP3	0.72	0.00928327848186604	0.00354
CDC42EP4	0.86	1.00899485447655e-11	1.3e-12
CDC42EP5	7.03	0.0060022661043472	0.00218
CDC42SE1	1.5	3.12244701278657e-34	1.39e-35
CDC42SE2	0.78	7.39905862805741e-06	1.64e-06
CDC45	-3.02	1.17140719459011e-20	9.01e-22
CDC6	-3	8.43587961643195e-53	2.16e-54
CDC7	-2.26	1.57661343939702e-06	3.22e-07
CDC73	-0.84	0.000344450060244314	9.71e-05
CDCA2	-2.7	2.7751502955387e-27	1.63e-28
CDCA3	-3.34	1.94301514187913e-27	1.13e-28
CDCA4	-0.8	0.000930709215223313	0.000284
CDCA5	-2.46	6.30272838209627e-32	3.08e-33
CDCA7	-2.8	1.61814203857531e-28	9.04e-30
CDCA7L	-4.7	1.61381484977885e-33	7.37e-35
CDCA8	-2.33	4.03507398752357e-18	3.54e-19
CDCP1	5.15	2.7795845453072e-123	2.67e-125
CDH1	0.91	1.97140121652413e-08	3.29e-09
CDH11	9.06	6.57882151606567e-05	1.66e-05
CDH17	-1.95	1.59295930001333e-09	2.42e-10
CDH23	1.98	0.00181879992516246	0.000588
CDH24	-1.27	0.0411984105857232	0.0186
CDH3	5.09	9.80060649521769e-09	1.59e-09
CDH4	1.75	2.51003816696736e-05	6.01e-06
CDH5	7.2	0.00433516447525357	0.00152
CDHR2	7.4	0.00282404783416977	0.000954
CDK1	-2.89	1.25177322685593e-50	3.36e-52
CDK11B	0.6	0.00688731580765164	0.00254
CDK13	0.49	0.0486817570823695	0.0224
CDK16	0.52	3.2363023318201e-05	7.86e-06
CDK17	0.69	0.00685690765056403	0.00253
CDK18	4.13	2.95242963900538e-22	2.1e-23
CDK19	-1.37	0.00197854898198104	0.000646
CDK2	-1.44	8.61206504194873e-12	1.1e-12
CDK2AP1	-0.92	8.96912165761791e-07	1.78e-07
CDK2AP2	0.87	8.28609422773467e-06	1.85e-06
CDK4	-1.31	7.85282705702416e-23	5.44e-24
CDK5	-1.01	0.010154967365456	0.00391
CDK5R2	5.1	2.78324641739823e-20	2.18e-21
CDK5RAP2	-0.59	0.00345935344316186	0.00119
CDK5RAP3	-0.37	0.0407550628775419	0.0183
CDK7	1.27	1.65355785070462e-06	3.39e-07
CDK9	1.04	1.69211132367234e-08	2.81e-09
CDKL2	-3.1	0.0447684321130641	0.0204
CDKL5	0.98	0.0079446827520538	0.00298
CDKN1A	2.73	3.86995246810238e-159	2.61e-161
CDKN1B	1.14	2.19359839853622e-12	2.7e-13
CDKN2AIP	0.73	0.0310377731618468	0.0135
CDKN2AIPNL	-1.3	7.30534885634153e-06	1.62e-06
CDKN3	-3.15	9.0455029649786e-25	5.84e-26
CDRT4	1.37	0.000264673797334366	7.32e-05
CDS2	0.32	0.0328596672842145	0.0144
CDT1	-1.24	0.000186012542484335	5.03e-05
CDV3	0.62	1.57894374457767e-06	3.23e-07
CDYL	0.57	0.0154478163947344	0.00621
CEACAM1	5.91	2.03958398035717e-223	7.85e-226
CEACAM19	2.4	9.42911414736316e-16	9.49e-17
CEACAM3	2.42	1.69227316408073e-06	3.48e-07
CEACAM5	3.79	1.48135101313597e-64	3.01e-66
CEACAM6	1.46	2.81970850050229e-53	7.18e-55
CEACAM7	2.67	0.00158297203302494	0.000505
CEACAM8	2.03	0.00617812601704038	0.00225
CEBPA	2.19	4.27977736754365e-28	2.43e-29
CEBPB	1.98	6.86983611208175e-79	1.11e-80
CEBPB-AS1	3.27	3.10909772808374e-05	7.53e-06
CEBPD	3.25	5.97429618446565e-100	7.16e-102
CEBPG	0.89	1.29779537649743e-10	1.81e-11
CEBPZ	-0.99	7.74944646085653e-10	1.15e-10
CEBPZOS	-0.71	0.00929353105249628	0.00354
CECR5	-0.97	0.000678677820906955	0.000202
CELF1	0.69	8.11350584583144e-08	1.44e-08
CELSR1	0.38	0.0132589668329998	0.00525
CEMIP	4.76	1.02966364689039e-70	1.84e-72
CENPA	-3.3	6.57444943630916e-22	4.75e-23
CENPC	-1.27	0.0129462433169445	0.00511
CENPE	-3.45	9.71845392294563e-26	6.06e-27
CENPF	-3.76	1.25232561870336e-105	1.39e-107
CENPH	-2.21	1.81939668638827e-09	2.78e-10
CENPI	-2.53	5.02671458911562e-09	7.97e-10
CENPJ	-1.86	1.48503713511579e-07	2.71e-08
CENPK	-3.17	2.49127015014942e-15	2.57e-16
CENPL	-1.05	0.0264725544489421	0.0113
CENPM	-2.99	4.03284572495669e-11	5.39e-12
CENPN	-1.81	1.87340884435752e-14	2.04e-15
CENPO	-2.09	2.18783067211187e-25	1.38e-26
CENPP	-1.62	0.0149967282852624	0.00601
CENPQ	-1.28	0.03954195030751	0.0177
CENPU	-3.25	1.92664802476012e-16	1.87e-17
CENPV	-0.72	0.00167708350723873	0.000538
CENPW	-2.33	4.78533009797889e-07	9.19e-08
CEP126	-1.66	0.00889930107956931	0.00337
CEP128	-2.4	6.90686683585217e-05	1.75e-05
CEP152	-2.32	5.36859868741456e-07	1.04e-07
CEP170	0.53	0.0381066083718849	0.017
CEP170B	0.69	0.000168164794776124	4.53e-05
CEP192	-1.67	2.09830973300601e-07	3.9e-08
CEP250	-1.18	9.27062753758293e-06	2.09e-06
CEP290	-1.63	1.21437347431539e-06	2.45e-07
CEP295	-1.54	5.02174343272829e-05	1.25e-05
CEP350	-0.45	0.048346431239211	0.0222
CEP44	-1.22	0.0126617394263696	0.00498
CEP55	-2.56	5.51246885083504e-47	1.62e-48
CEP57L1	-1.81	0.0171009938608332	0.00694
CEP63	-1.04	0.032541338589606	0.0142
CEP70	-1.43	0.0230169498722252	0.00966
CEP78	-2.79	2.35728092729464e-14	2.59e-15
CEP83	-2.19	0.000256010140006654	7.06e-05
CEP85	-1	0.000667392401326079	0.000198
CEP97	-1.23	0.00221321796208276	0.000732
CEPT1	1.08	0.00168037947368549	0.000539
CERK	-1.31	1.72862169051309e-06	3.56e-07
CERS4	1.32	0.00823669288773339	0.0031
CERS5	0.79	0.00142781683182408	0.000452
CERS6	-1.18	1.22441899452251e-07	2.22e-08
CES2	0.56	0.00417766539189455	0.00146
CETN2	-1.01	0.000150005898643967	4.01e-05
CETN3	-1.28	0.00561581795335255	0.00203
CFAP44	-2.02	0.0089230954525766	0.00338
CFAP57	2.07	0.00551892333001558	0.00199
CFAP97	-1.18	0.000110097055694272	2.88e-05
CFB	9.93	7.77138899755024e-06	1.73e-06
CFD	1.91	2.51665582471421e-10	3.59e-11
CFH	1.11	1.08839915508804e-08	1.78e-09
CFL2	0.42	0.0125845950057273	0.00495
CFLAR	1.94	1.93063798824971e-57	4.57e-59
CGN	1.72	2.22782257315063e-06	4.65e-07
CGNL1	1.91	1.43008221461371e-05	3.31e-06
CH17-360D5.1	-2.35	1.12309207896996e-19	9.08e-21
CH25H	4.18	0.000352976304935146	9.99e-05
CHAC1	4.12	1.41890235547275e-31	7.07e-33
CHAC2	-1.93	0.000109210600443274	2.85e-05
CHAF1A	-1.84	8.32871546595156e-13	9.95e-14
CHAF1B	-2.12	4.65557669683848e-10	6.76e-11
CHCHD2	-0.55	1.34029923843774e-06	2.72e-07
CHCHD3	-0.72	0.00010883243383629	2.84e-05
CHCHD4	-0.85	0.0042477690786403	0.00149
CHCHD7	-1.24	0.0225373434644988	0.00943
CHD1	-0.55	0.00978769521062923	0.00375
CHD1L	-1.01	6.93442630945346e-07	1.36e-07
CHD2	1.59	1.26773099598112e-34	5.55e-36
CHD8	0.68	1.77450443318581e-05	4.16e-06
CHD9	-0.54	0.0169586110173543	0.00688
CHEK1	-1.81	5.61437859759993e-10	8.21e-11
CHEK2	1.28	1.53469386777823e-06	3.13e-07
CHERP	0.86	3.70687785046197e-05	9.07e-06
CHFR	1.55	5.02464741347103e-17	4.7e-18
CHGA	3.59	1.52608644788991e-07	2.8e-08
CHGB	1.05	0.0003228729992887	9.06e-05
CHI3L2	9.34	3.39685074758176e-05	8.27e-06
CHIC2	2.16	1.2155782038397e-05	2.79e-06
CHKB	0.75	0.0263560407350748	0.0112
CHKB-CPT1B	0.97	1.2422231524437e-05	2.85e-06
CHM	-1.19	0.000492457150567257	0.000143
CHML	-2.95	4.31089707437909e-31	2.18e-32
CHMP3	-0.59	2.20442477858867e-05	5.24e-06
CHMP4B	1.37	5.32374803323582e-28	3.04e-29
CHMP5	0.47	0.00470729579653174	0.00167
CHN2	6.03	0.0377137565853491	0.0168
CHORDC1	-1.25	4.35147122916237e-08	7.47e-09
CHP1	0.28	0.0441182402447694	0.02
CHPF	1.57	4.54938882424418e-10	6.6e-11
CHPF2	1.33	1.81664766186991e-14	1.98e-15
CHPT1	-1.09	4.30883736607178e-07	8.24e-08
CHRM4	4.43	0.0319437523072262	0.0139
CHRNA5	-1.4	1.03837445734201e-05	2.36e-06
CHST1	3.55	0.00038477682978116	0.00011
CHST10	-0.96	0.00778151606926965	0.00291
CHST11	1.84	1.9663165546445e-23	1.33e-24
CHST15	2.29	2.08074824910146e-31	1.04e-32
CHST2	5.71	1.92091206729924e-22	1.35e-23
CHST3	0.76	0.000541859934217776	0.000158
CHST4	4.36	0.0367789948231663	0.0163
CHST7	1.15	0.000659046743344925	0.000195
CHTF18	-1.72	2.82815757455478e-06	5.97e-07
CHUK	-0.6	0.011037511625309	0.00429
CHURC1	-0.6	0.00551892333001558	0.00199
CHURC1-FNTB	-0.61	0.00122651911690586	0.000383
CIAO1	-0.73	1.11780037131922e-05	2.55e-06
CIB1	0.63	2.90416999806303e-06	6.15e-07
CIC	2.12	5.0086104351975e-63	1.06e-64
CIDECP	1.77	0.000119010122313147	3.12e-05
CIPC	-0.89	0.0205837954815838	0.00852
CIR1	0.89	0.00238344017093432	0.000795
CIRH1A	-0.64	0.00313744516990246	0.00107
CIT	-1.96	4.42174218572665e-14	4.92e-15
CITED2	4.79	4.28122470005783e-166	2.69e-168
CITED4	3.25	1.14418009630179e-65	2.27e-67
CIZ1	0.53	0.000550528063233458	0.000161
CKAP2	-2.44	4.41687146337299e-21	3.33e-22
CKAP2L	-2.89	2.25900205980592e-24	1.48e-25
CKAP4	1.5	4.30848074861358e-50	1.18e-51
CKAP5	-0.87	7.31262384076726e-13	8.69e-14
CKB	2.03	5.88645811037955e-53	1.51e-54
CKLF	-1.02	0.00613076198435668	0.00223
CKLF-CMTM1	-0.94	0.0333751844170347	0.0146
CKMT1A	-2.65	0.00468314872603993	0.00166
CKMT1B	-2.83	0.0021270029412788	0.000701
CKS1B	-1.84	2.41095607884701e-14	2.65e-15
CKS2	-1.98	1.31383885534343e-33	5.97e-35
CLASP2	-0.79	0.000260469273965584	7.19e-05
CLASRP	0.46	0.0236159010642395	0.00995
CLCC1	-1.07	0.000219821473921147	6.01e-05
CLCF1	1.99	3.55015706327604e-32	1.73e-33
CLCN3	-0.71	0.00245485635531347	0.00082
CLCN6	1.58	9.18212977457885e-09	1.49e-09
CLCN7	1.38	9.73689224585198e-18	8.72e-19
CLDN1	2.08	1.36601918948595e-58	3.15e-60
CLDN12	1.34	3.38302206454412e-12	4.23e-13
CLDN14	7.14	0.00473530368207394	0.00168
CLDN4	5.25	9.79066832753462e-112	1.04e-113
CLEC17A	5.27	0.00425188913640055	0.00149
CLEC2B	3.34	3.35320285727747e-06	7.14e-07
CLEC2D	-1.63	1.2119124699414e-11	1.57e-12
CLEC4E	12.05	2.44447807851985e-08	4.12e-09
CLIC4	1.43	9.61012925836756e-20	7.75e-21
CLINT1	0.64	1.3544337019796e-07	2.46e-08
CLIP2	2.75	4.36372823889057e-82	6.66e-84
CLK3	1.47	2.57976372861682e-14	2.84e-15
CLN3	1.27	1.11717093689686e-11	1.44e-12
CLN6	-0.84	7.1806075968782e-05	1.82e-05
CLNS1A	-0.57	0.00381080922198858	0.00132
CLOCK	-0.96	0.0113358227601124	0.00442
CLPTM1	0.91	1.38566974581953e-14	1.5e-15
CLSPN	-3.11	6.46921638808248e-21	4.91e-22
CLSTN1	2.13	1.22355126468983e-81	1.88e-83
CLSTN3	1.26	2.91517257353072e-10	4.18e-11
CLTA	0.31	0.0156673197582183	0.0063
CLTB	0.55	0.00156968602680234	0.000501
CLTC	-0.31	0.00124052786471297	0.000388
CLU	1.52	3.73331714758222e-82	5.67e-84
CLUH	1.05	2.23111096823309e-22	1.58e-23
CMBL	-1.93	1.77111089375544e-06	3.64e-07
CMC2	-0.74	0.0139945577758635	0.00557
CMC4	-0.98	0.0447830325564065	0.0204
CMIP	1.45	3.93608255002451e-44	1.29e-45
CMPK2	9.75	3.46449536124735e-20	2.73e-21
CMSS1	-1.51	2.09699572520728e-07	3.89e-08
CMTM3	1.07	5.79467987032542e-09	9.23e-10
CMTM4	-1.94	7.09409486240978e-15	7.53e-16
CMTR1	0.98	1.28681142657773e-07	2.33e-08
CNBP	-0.25	0.0362254461302587	0.0161
CNKSR2	-1.05	0.0122059782457078	0.00479
CNKSR3	2.65	7.81029502085945e-25	5.03e-26
CNN2	0.71	8.65244180662813e-06	1.94e-06
CNNM2	1.35	5.36431528113218e-05	1.34e-05
CNNM4	0.87	0.000141909015190094	3.78e-05
CNOT1	-0.34	0.00724257447190693	0.00268
CNOT4	1.38	4.47628536613148e-08	7.7e-09
CNOT7	-1.37	6.29815585696122e-15	6.65e-16
CNP	0.93	5.02069452600154e-15	5.26e-16
CNPPD1	0.48	0.043606315076279	0.0198
CNPY2	-0.42	0.0271697838894893	0.0116
CNPY3	0.46	0.0301968654771998	0.0131
CNPY4	-1.44	0.0302439102366134	0.0131
CNTN1	-3.36	1.69818319136268e-113	1.75e-115
CNTNAP3	-0.86	0.00160100408879602	0.000511
CNTNAP3B	-0.58	0.0165171117141603	0.00668
CNTNAP3P2	-0.7	0.0283384341762771	0.0122
CNTRL	-1.4	0.000119327219559787	3.14e-05
COA1	-0.91	1.36861034185513e-05	3.16e-06
COA3	-0.92	2.04645242937476e-05	4.84e-06
COA4	-0.61	0.000444030175475826	0.000128
COA7	-0.91	0.0145350959454308	0.0058
COG1	0.81	0.000766818776166325	0.00023
COG4	-0.42	0.0207593360643893	0.0086
COG7	0.62	0.0185743023742243	0.00761
COIL	-0.57	0.036129715159107	0.016
COL11A1	-1.88	0.00342149668618632	0.00118
COL12A1	1.93	1.94945943566493e-08	3.26e-09
COL13A1	8.14	0.000559587819983253	0.000164
COL15A1	5.51	0.00228190006460492	0.000758
COL16A1	1.28	0.007392393798301	0.00275
COL17A1	3.85	2.41929950071289e-08	4.08e-09
COL18A1	0.35	0.0223046489257242	0.00932
COL21A1	-3.05	0.0475372472930179	0.0218
COL22A1	10.69	1.09304525593164e-06	2.19e-07
COL26A1	-2.26	0.00989338511772546	0.00379
COL27A1	1.36	3.72720283009564e-15	3.88e-16
COL4A1	2.51	4.11919065785101e-63	8.66e-65
COL4A2	2.74	1.74904016530787e-145	1.33e-147
COL4A3BP	0.67	0.00726226293267637	0.00269
COL5A1	2.64	3.57389296750062e-57	8.48e-59
COL5A2	0.32	0.00167563161260628	0.000537
COL5A3	4.93	1.80957177250141e-30	9.45e-32
COL6A1	1.29	3.8582106178792e-05	9.46e-06
COL6A2	2.81	2.39154069091016e-23	1.63e-24
COL7A1	2.07	1.58223721898492e-89	2.16e-91
COL9A2	5.46	4.24500010322179e-08	7.27e-09
COLGALT1	0.38	0.00609059663311364	0.00222
COMMD10	-0.88	0.0212075830430184	0.00881
COMMD4	-1.05	3.23679362426115e-08	5.5e-09
COMMD6	-0.69	0.0178112840191105	0.00727
COMMD8	-1.46	0.00698330987124752	0.00258
COMMD9	-0.76	0.0122898871456436	0.00483
COMT	0.8	5.21855718462538e-06	1.14e-06
COPA	0.54	2.68349042578988e-06	5.65e-07
COPB1	-0.44	0.000676366267256666	0.000201
COPG1	1.24	8.91731690913288e-23	6.18e-24
COPG2	-0.68	0.0152008296740079	0.0061
COPRS	-0.9	0.000126531577075025	3.34e-05
COPS2	-1.11	8.81849421737066e-08	1.57e-08
COPS3	-1.09	2.80940688853138e-13	3.26e-14
COPS4	-1.08	0.000245792261372543	6.77e-05
COPS5	-0.48	0.00924999476728685	0.00352
COPS6	-0.73	3.30515833248804e-06	7.03e-07
COPS7A	-1.19	2.50957294535036e-09	3.88e-10
COPS8	-1.17	2.19444419004847e-06	4.57e-07
COPZ1	-0.83	2.0499910700012e-11	2.69e-12
COPZ2	-1.51	0.037869848983853	0.0169
COQ10B	0.79	0.00190294811451327	0.000619
COQ2	-1.65	1.01296179347141e-05	2.29e-06
COQ3	-1.61	0.00617812601704038	0.00225
CORO1B	1.35	2.11537107422043e-23	1.44e-24
CORO2B	2.86	0.0322253691427572	0.0141
CORO6	1.2	0.0175320941196758	0.00715
CORO7	1.7	7.1612109974542e-06	1.58e-06
CORO7-PAM16	0.78	0.0140573612512338	0.0056
COTL1	-0.36	0.0014919108314233	0.000474
COX11	-1.56	2.05476865758425e-10	2.91e-11
COX14	-0.54	0.0442080587072748	0.0201
COX15	-0.63	0.00359246333151122	0.00124
COX16	-1.04	0.000137135570107271	3.64e-05
COX20	-0.91	0.0015562357800011	0.000496
COX4I1	-0.5	3.38374250226052e-05	8.23e-06
COX5B	-0.46	0.00186227399574774	0.000604
COX6A1	-0.6	2.81164077346169e-05	6.76e-06
COX6B1	-0.35	0.000770617776918914	0.000231
COX6C	-0.99	2.85882250419691e-08	4.84e-09
COX7A2	-0.33	0.029233163593757	0.0126
COX7B	-0.71	1.78586355911836e-05	4.19e-06
COX7C	-0.63	3.54245993814708e-05	8.64e-06
COX8A	-0.6	1.29993131378656e-05	2.99e-06
CP	2.54	2.43229215922466e-42	8.45e-44
CPAMD8	8.92	9.32403321192337e-05	2.41e-05
CPEB2	0.88	0.00011485800646963	3.01e-05
CPEB3	2.24	0.01478884505092	0.00592
CPEB4	0.99	1.16117160671669e-07	2.1e-08
CPLX2	-2.42	1.26728444279132e-24	8.22e-26
CPM	1.93	5.47301885473118e-09	8.71e-10
CPNE3	-0.82	5.16317041697131e-05	1.29e-05
CPNE5	7.22	0.00402869017827829	0.00141
CPNE7	-1.69	4.32794258529908e-08	7.42e-09
CPNE8	0.73	0.00966697255183707	0.00369
CPPED1	-0.45	0.025130233890831	0.0107
CPSF2	-0.77	2.36512632395156e-05	5.64e-06
CPSF3	-1.08	6.35001443901748e-10	9.35e-11
CPSF6	-0.94	9.14400585578288e-07	1.82e-07
CPT1B	1.06	0.000209948334604597	5.72e-05
CPVL	6.44	0.0198485737097083	0.00819
CPXM1	11.64	8.09479078237007e-08	1.44e-08
CRABP2	2.62	8.00527625352435e-08	1.42e-08
CRAMP1L	1.12	1.90435514827236e-06	3.94e-07
CRAT	1.16	1.8119753528331e-10	2.55e-11
CRB2	7.4	0.0028072819113223	0.000948
CREB3	0.77	2.36076626901703e-06	4.94e-07
CREB3L1	3.8	8.22882383001613e-11	1.13e-11
CREB3L2	0.88	6.16794922347568e-06	1.35e-06
CREB3L3	5.09	0.00702180209229167	0.00259
CREB5	4.63	0.000697290066842078	0.000207
CREBBP	1.09	1.13565433008206e-10	1.57e-11
CREBRF	2.47	9.96516154361955e-10	1.48e-10
CREBZF	-0.46	0.00805292476216007	0.00302
CREG2	2.72	0.0144855000604138	0.00578
CRELD1	1.16	0.0007589007549948	0.000227
CREM	0.65	0.00571766603586747	0.00207
CRIM1	0.29	0.00678922630599131	0.0025
CRIP1	-1.92	6.82155980251497e-57	1.62e-58
CRIP2	-1.98	1.09991694717973e-07	1.98e-08
CRIPT	-0.75	0.0297107545068745	0.0128
CRISPLD1	1.7	0.0173377667488567	0.00705
CRISPLD2	4.38	2.72314685775309e-08	4.61e-09
CRKL	1.1	1.51344429253142e-12	1.84e-13
CRLF2	5.4	1.80734903805716e-12	2.21e-13
CRLS1	-0.48	0.0486722573081873	0.0224
CRNDE	-2.04	0.00015322604102297	4.1e-05
CRNKL1	-0.66	0.00232825252599553	0.000775
CROT	-1.75	0.00203582214456595	0.000667
CRTAC1	8.19	1.52586837399278e-07	2.79e-08
CRTC2	1.64	2.06451624972938e-17	1.89e-18
CRTC3	0.86	1.38782394055063e-05	3.21e-06
CRYAB	2.26	0.0168417763176176	0.00682
CRYBG3	-0.69	0.0226161165881853	0.00947
CRYZ	-1.85	7.66022876536069e-18	6.82e-19
CSAG3	7.32	4.81183113035887e-06	1.04e-06
CSDE1	-0.88	5.02019217757016e-15	5.26e-16
CSE1L	-2.5	1.46491965566384e-83	2.18e-85
CSF1	5.24	1.27700749646346e-293	3.19e-296
CSF2	9.33	3.47823702985566e-05	8.48e-06
CSF2RA	2.63	1.57140736980693e-07	2.88e-08
CSF3	10.73	1.10150283422957e-12	1.33e-13
CSGALNACT2	0.98	0.00100042397894492	0.000308
CSK	0.73	8.64093144510042e-05	2.22e-05
CSNK1A1	0.56	1.17977313438292e-05	2.7e-06
CSNK1D	0.93	3.54943884059767e-17	3.3e-18
CSNK1E	0.84	1.0132823893773e-06	2.02e-07
CSNK1G1	0.64	0.0020581943674711	0.000676
CSNK1G2	0.98	5.8208795434955e-10	8.52e-11
CSNK2A1	-0.42	0.00684306794026735	0.00252
CSNK2A2	0.71	0.0056321897819813	0.00203
CSNK2A3	-0.47	0.0362942752725539	0.0161
CSPG5	-3.27	0.0459309767217674	0.021
CSPP1	-0.9	0.02786737409863	0.012
CSRNP1	3.79	1.26005764187999e-119	1.25e-121
CSRNP2	1.76	7.88330182565059e-15	8.39e-16
CSRP1	0.83	4.66766386197745e-19	3.9e-20
CST1	4.38	1.14437761256757e-33	5.17e-35
CST2	2.96	0.00188443384079599	0.000612
CST3	1.81	2.35478177006902e-60	5.27e-62
CST4	3.59	8.02982382333097e-05	2.05e-05
CSTB	1.36	8.91147942215528e-28	5.12e-29
CSTF1	-0.86	0.000272938437069915	7.57e-05
CSTF3	-1.98	2.12046509687826e-16	2.06e-17
CTC1	0.99	9.2295135036941e-06	2.08e-06
CTCF	-0.48	0.0223653956299268	0.00935
CTDNEP1	0.42	0.00228684128577427	0.00076
CTDP1	0.78	0.0077963854270875	0.00292
CTDSP2	1.59	3.93608255002451e-44	1.29e-45
CTDSPL	-2.53	3.21677100002382e-12	4.01e-13
CTDSPL2	-0.86	0.0114554389346307	0.00447
CTGF	4.27	1.20164816074507e-140	9.79e-143
CTIF	1.65	6.55805215943012e-15	6.94e-16
CTNNA1	0.86	1.29312698209335e-21	9.5e-23
CTNNAL1	-1.2	2.72520956566328e-07	5.13e-08
CTNNB1	0.55	4.25087548306601e-07	8.13e-08
CTNNBL1	0.76	6.07853823487736e-06	1.33e-06
CTNND1	0.78	1.20965163238584e-14	1.3e-15
CTPS1	-0.4	0.00749150642234511	0.00279
CTR9	-0.75	0.000130918322480282	3.47e-05
CTSA	0.87	6.1982371943294e-09	9.9e-10
CTSB	1.16	2.08881840734598e-41	7.45e-43
CTSC	0.77	7.37144136033273e-06	1.64e-06
CTSD	1	3.35572171111774e-28	1.9e-29
CTSE	9.34	3.39250891504513e-05	8.26e-06
CTSH	-1.18	0.00383390586379384	0.00133
CTSL	1.93	6.60962262646159e-147	4.96e-149
CTSS	4.27	5.20706457299978e-184	2.74e-186
CTSV	-2.34	8.83915542861978e-06	1.99e-06
CTTNBP2NL	2.13	1.89542112393962e-24	1.24e-25
CTU2	-0.93	0.00216589128056301	0.000715
CTXN1	-2.84	0.0139730763787192	0.00556
CUEDC1	0.36	0.0232898308852408	0.00979
CUL1	-0.62	0.00031431698343378	8.8e-05
CUL2	-1.18	6.32412624057089e-06	1.39e-06
CUL3	-1.43	2.39918809215631e-16	2.34e-17
CUL4B	-0.86	6.0136298355937e-06	1.32e-06
CUL5	-1.65	4.97403725708984e-07	9.58e-08
CUTC	-1.58	4.36841172606071e-09	6.88e-10
CUX1	0.43	0.00632267802352463	0.00231
CWC27	-1.28	0.00086225723168163	0.000261
CX3CL1	7.28	5.31567300792473e-31	2.71e-32
CXCL1	7.66	8.65122467997374e-208	3.83e-210
CXCL10	11.85	4.4906960465133e-08	7.72e-09
CXCL11	12.03	2.582615890023e-08	4.37e-09
CXCL16	0.74	0.0120728481376349	0.00473
CXCL2	5.28	4.32841142954445e-120	4.22e-122
CXCL3	5.87	3.60087313636771e-99	4.34e-101
CXCL5	3.36	0	0
CXCL8	8.88	1.04876066366013e-174	6.19e-177
CXCR4	4.49	5.81677143320366e-05	1.46e-05
CXorf38	0.7	0.0106573129771548	0.00412
CXorf40B	0.56	0.0400972705166393	0.018
CXXC5	-1.04	0.00912874122742989	0.00347
CYB561	-0.75	0.0171362491285505	0.00696
CYB561A3	-1.43	1.13486501856018e-07	2.05e-08
CYB561D1	0.98	0.0132381177277876	0.00524
CYB561D2	1.72	2.19710207184687e-11	2.89e-12
CYB5A	-1.08	7.22076910616129e-06	1.6e-06
CYB5B	-0.86	2.69827375787682e-13	3.13e-14
CYB5D1	-3.12	1.40064399511483e-18	1.2e-19
CYB5R2	1.72	0.00716773281720242	0.00265
CYB5R3	1.18	7.66798469379844e-17	7.27e-18
CYB5RL	-1.92	0.0141263565362743	0.00563
CYBA	1.44	1.71814540980122e-35	7.35e-37
CYBRD1	-1.09	8.61996775387222e-06	1.93e-06
CYC1	-1.04	4.30129475460497e-16	4.25e-17
CYCS	-1.03	2.2150654911863e-14	2.43e-15
CYFIP2	-1.47	2.52650933105476e-07	4.74e-08
CYLD	2.44	8.67743906010063e-37	3.54e-38
CYP1B1	1.09	7.01637321181941e-11	9.58e-12
CYP21A1P	6.09	0.0350420219520463	0.0155
CYP24A1	-0.65	6.4203771860439e-14	7.21e-15
CYP27B1	2.97	2.67770607734852e-07	5.04e-08
CYP27C1	2.17	0.00224281518300522	0.000744
CYP2S1	3.3	1.17947378500919e-181	6.43e-184
CYP3A5	3.17	2.27241848705907e-33	1.05e-34
CYP4F12	1.23	0.0117798466858164	0.00461
CYP4F22	6.61	0.0133586678275934	0.00529
CYP4F3	-1.14	0.000727240461896574	0.000217
CYP51A1	1.17	4.67034848823238e-18	4.11e-19
CYR61	1.89	1.29169129561931e-22	9.02e-24
CYSTM1	0.94	2.43717176008278e-10	3.47e-11
CYTH1	1.73	5.00289060768317e-26	3.09e-27
CYTH2	1.03	1.25357916352792e-15	1.27e-16
CYTH3	0.49	0.00809695667460569	0.00304
CYTH4	7.51	2.29252765168177e-06	4.79e-07
D2HGDH	-1.07	0.0173219903350919	0.00704
DAB2	0.81	0.00505154208571928	0.0018
DAB2IP	2.73	6.01182949342418e-70	1.1e-71
DACT1	6.09	0.0343311440982537	0.0151
DAD1	-1.13	1.1416412532282e-11	1.48e-12
DAG1	0.62	9.5661973034607e-08	1.71e-08
DAGLB	1.08	4.25753449697416e-05	1.05e-05
DANCR	-3.12	2.48795320733016e-14	2.73e-15
DAP	1.25	1.65531340266975e-19	1.35e-20
DAPK2	1.47	0.000951598097456494	0.000292
DAPK3	2.81	8.76910470259895e-68	1.66e-69
DAPP1	7.37	0.00295052424451716	0.001
DARS	-0.51	0.00239182502059281	0.000798
DARS2	-2.08	2.48760398959049e-28	1.4e-29
DAXX	1.29	0.000524431290021394	0.000153
DAZAP1	-0.55	0.000249744465116559	6.88e-05
DBF4	-1.4	5.65765078576447e-06	1.23e-06
DBF4B	-0.74	0.0106056559622381	0.0041
DBI	-0.37	0.0149538670957105	0.00599
DBN1	0.63	6.95103826905639e-05	1.76e-05
DBNL	0.36	0.0359721550258061	0.0159
DBP	-1.97	0.041510966792998	0.0187
DCAF10	0.75	0.00693038144625306	0.00255
DCAF11	-0.56	0.0216905508225202	0.00903
DCAF12	0.55	0.00184252155362319	0.000597
DCAF13	-2.05	1.54117902346924e-17	1.4e-18
DCAF17	-1.03	0.00411101587367249	0.00144
DCAF4	-1.62	8.32353520974543e-05	2.13e-05
DCAF5	1.25	1.07347870126419e-11	1.38e-12
DCAF6	-0.56	0.00401177107237351	0.0014
DCBLD1	0.82	0.0144460361221136	0.00576
DCBLD2	-0.36	0.000710297104545744	0.000212
DCDC2	-1.38	1.65961251567058e-06	3.4e-07
DCHS1	3.08	0.00097769734110463	3e-04
DCK	-1.5	3.56513000656353e-05	8.71e-06
DCLK2	1	0.030706647826596	0.0133
DCLK3	8.24	0.000491243141109968	0.000143
DCLRE1A	-1.53	9.66735939582484e-07	1.93e-07
DCLRE1B	1.3	8.59294487752387e-06	1.93e-06
DCP1A	1.34	1.53466056813726e-09	2.33e-10
DCP1B	1.85	1.98138442779073e-08	3.31e-09
DCTN3	-0.73	0.00508161676943776	0.00182
DCTPP1	-1.43	6.99836159860835e-17	6.62e-18
DCUN1D3	1.4	0.000110935335666348	2.9e-05
DCUN1D4	-0.95	0.00761600482730529	0.00284
DCUN1D5	-0.53	0.0329481377357218	0.0144
DCXR	-1.25	9.71481742730391e-06	2.19e-06
DDA1	0.65	0.000573326278370592	0.000168
DDB1	-0.73	7.80136904386216e-12	9.96e-13
DDB2	-1.06	3.92028965089161e-07	7.47e-08
DDC	-4.48	7.5789553961488e-11	1.04e-11
DDHD2	-0.52	0.0447492886373816	0.0204
DDIAS	-2.78	0.00077065970388901	0.000231
DDIT3	4.05	1.45958378853835e-85	2.09e-87
DDIT4	0.5	1.13778862559385e-05	2.59e-06
DDR1	0.86	0.0117519717905205	0.00459
DDRGK1	0.96	2.19641561226741e-09	3.38e-10
DDX1	-0.78	1.98543214514113e-10	2.8e-11
DDX12P	-1.11	0.000201754823974627	5.48e-05
DDX18	-1.55	5.26437097023923e-22	3.79e-23
DDX21	-0.33	0.00273102131648827	0.000921
DDX23	-0.28	0.0215371780688048	0.00896
DDX39A	-0.86	3.16827096446735e-07	6e-08
DDX3X	-0.91	2.35387766587897e-18	2.04e-19
DDX3Y	-0.92	2.13047175146588e-06	4.43e-07
DDX41	-0.58	0.00315803237848202	0.00108
DDX46	-1.55	6.47643805767067e-24	4.29e-25
DDX49	-0.73	0.00490986586119378	0.00175
DDX51	-0.62	0.0116743633240195	0.00456
DDX55	-0.61	0.00780622478349021	0.00292
DDX56	-0.55	9.65231899814681e-05	2.5e-05
DDX58	6.97	2.32260921095535e-278	6.85e-281
DDX6	-0.68	0.000198842937287805	5.4e-05
DDX60	4.86	1.03577595751263e-85	1.47e-87
DDX60L	2.28	1.25976469568503e-33	5.7e-35
DECR2	-1.15	0.0330763398887803	0.0145
DEDD	1.28	3.12162184999621e-09	4.85e-10
DEDD2	1.77	4.07028462233539e-38	1.58e-39
DEFB1	2.22	0.00780206287798756	0.00292
DEGS1	0.38	0.0163686190203451	0.00662
DEK	-1.39	9.27403923267474e-21	7.1e-22
DENND1A	1.71	1.84476968160353e-18	1.59e-19
DENND2D	3.39	5.24287297639387e-17	4.92e-18
DENND3	2.01	1.22167757611307e-37	4.84e-39
DENND4A	1.74	5.91583213691343e-20	4.7e-21
DENND4B	0.49	0.0172513122903578	0.00701
DENND4C	0.52	0.00545503112920326	0.00196
DENND5A	1.81	4.32229099431455e-45	1.36e-46
DENND5B	-0.87	1.13903821190596e-05	2.6e-06
DENR	-0.67	0.000351639946718137	9.95e-05
DEPDC1	-3.24	6.74446483692631e-19	5.68e-20
DEPDC1B	-3.7	1.51654901085617e-19	1.23e-20
DERA	-1.53	3.46398345988259e-10	4.99e-11
DESI2	-0.77	0.00101484946871429	0.000312
DFFA	-0.78	0.010347705351896	0.00399
DGCR14	0.8	0.00803535502300469	0.00301
DGCR2	0.6	0.00859700809586738	0.00325
DGCR6L	-1.15	0.0029466338194403	0.000998
DGKA	1.12	0.000121740417559458	3.2e-05
DGKH	0.69	0.036751283052902	0.0163
DHCR24	1.39	1.61805695191375e-36	6.68e-38
DHCR7	1.31	3.19427480606151e-26	1.95e-27
DHFR	-3.81	9.06280896917452e-55	2.24e-56
DHFRL1	-1.63	0.00106331169875236	0.000328
DHODH	-2.32	1.12299965008014e-06	2.26e-07
DHRS13	1.01	0.00986847841385558	0.00378
DHRS3	1.57	1.50564922500337e-23	1.01e-24
DHRS4	-1.2	0.000629622782735214	0.000186
DHRS4L2	-1.44	0.000308033807220358	8.61e-05
DHRS7	1.03	4.29483863668341e-09	6.76e-10
DHRSX	1.06	5.66650782906414e-06	1.24e-06
DHX15	-1.76	8.32371240401885e-39	3.19e-40
DHX29	-1	2.00979561341841e-07	3.73e-08
DHX30	0.33	0.0342612095141192	0.0151
DHX33	-0.76	0.000143240345632142	3.82e-05
DHX36	-0.58	0.0112377928322391	0.00438
DHX40	-0.87	6.06496255809317e-06	1.33e-06
DHX57	-1.12	7.91887969444928e-06	1.77e-06
DHX58	8.87	8.10495461368753e-48	2.35e-49
DHX8	0.71	2.61585454194635e-07	4.92e-08
DHX9	-0.98	7.68787754509413e-20	6.18e-21
DIAPH1	1.25	5.1875124844011e-27	3.09e-28
DIAPH2	1.02	0.00165962398676637	0.000531
DIAPH3	-2.61	1.87008754008455e-10	2.63e-11
DICER1	-0.57	0.00969845549483444	0.00371
DIMT1	-0.75	0.0133052487912724	0.00527
DIP2B	1.06	5.63385354880996e-13	6.66e-14
DIS3	-0.95	0.000153349149845098	4.11e-05
DIS3L	-1.02	1.54041024857581e-07	2.82e-08
DISC1	2.48	0.0352587941401304	0.0156
DIXDC1	-1.79	0.00093737340073114	0.000287
DKC1	-1.06	1.08296383014042e-12	1.31e-13
DKK1	-1.23	1.10096796165234e-21	8.07e-23
DLAT	-0.81	0.000359905251633225	0.000102
DLD	-1.06	4.37235057051234e-09	6.89e-10
DLEU1	-3.66	1.19000075064906e-07	2.15e-08
DLG1	-1.21	6.22916540687247e-05	1.57e-05
DLG3	1.06	0.00354248574650714	0.00122
DLGAP4	2.56	1.67340001446369e-66	3.25e-68
DLGAP5	-3.39	2.55355536397655e-43	8.61e-45
DLL4	5.85	1.28381770438675e-09	1.93e-10
DMAP1	0.95	0.000581175444861388	0.000171
DMKN	1.32	0.000348567866139472	9.85e-05
DMTN	-0.45	0.0402620826031505	0.0181
DMWD	1.1	6.09998466626799e-08	1.07e-08
DMXL2	-0.9	8.2881300383666e-06	1.85e-06
DNA2	-3.38	7.36593841640511e-23	5.09e-24
DNAAF1	6.09	0.0342167638323734	0.0151
DNAAF5	-0.84	5.94451469711897e-05	1.5e-05
DNAH14	-1.12	0.0392512741541629	0.0176
DNAH17	5	5.21878596423325e-12	6.6e-13
DNAJB1	0.27	0.0306765351280595	0.0133
DNAJB12	0.75	2.06970790709558e-05	4.9e-06
DNAJB14	-1.14	0.00479666527160128	0.0017
DNAJB2	1.61	1.37105652376164e-17	1.24e-18
DNAJB5	3.77	3.65901636602739e-44	1.19e-45
DNAJB6	0.4	0.0223803440356031	0.00936
DNAJB9	1.76	1.62825142057533e-10	2.28e-11
DNAJC1	2.23	4.54118378098421e-41	1.64e-42
DNAJC10	-0.93	9.7221568468137e-11	1.34e-11
DNAJC11	-0.62	0.0059152497427117	0.00214
DNAJC12	1.1	7.265563045321e-07	1.43e-07
DNAJC13	-1.28	3.17677848058943e-08	5.39e-09
DNAJC15	3.67	0.0231213652969037	0.00971
DNAJC2	-0.63	0.0113986936026601	0.00444
DNAJC22	-0.76	0.000510913780152077	0.000149
DNAJC25-GNG10	-1.19	0.000361970020877481	0.000103
DNAJC5	1.31	2.72794372911472e-21	2.03e-22
DNAJC9	-1.98	9.71669542161201e-22	7.07e-23
DNASE2	0.57	0.00584630135693471	0.00212
DNER	2.36	0.00990603990352511	0.0038
DNHD1	0.96	0.00366308718506022	0.00127
DNM1	0.28	0.0485767467220668	0.0223
DNM1L	-0.54	0.000935144229876419	0.000286
DNM2	0.55	9.63615892174634e-05	2.49e-05
DNMBP	2.09	9.6481139939734e-47	2.89e-48
DNMT1	-0.55	0.000790551247384182	0.000238
DNMT3A	0.62	0.0387460096935754	0.0173
DNMT3B	-0.85	0.0226457632740511	0.00948
DNPEP	0.71	0.000158418732527323	4.26e-05
DNTTIP1	1.07	3.41807852748392e-07	6.5e-08
DOC2B	1.83	0.0134150546892568	0.00532
DOCK1	-0.86	5.16681019628909e-06	1.12e-06
DOCK4	2.53	1.70339825843295e-22	1.2e-23
DOCK6	1.02	0.000299461488894057	8.35e-05
DOCK7	-1.14	0.000137678372182663	3.66e-05
DOK4	-0.76	5.02873421836157e-08	8.69e-09
DONSON	-1.55	9.60108017718236e-05	2.48e-05
DOPEY2	0.87	0.0307936961830299	0.0134
DOT1L	2.24	7.55920123753976e-32	3.71e-33
DPCD	-1.72	0.00162829089927961	0.000521
DPF2	1.14	4.5359298314843e-13	5.34e-14
DPH1	0.57	0.000196761511657099	5.34e-05
DPH2	-0.91	0.000481475884529209	0.00014
DPH5	-1.15	0.0013925733734782	0.00044
DPH6	-1.54	0.0166447653350961	0.00674
DPM1	-0.85	0.00109042564644649	0.000337
DPP4	2.2	0.0223620997109495	0.00934
DPP9	0.64	7.01230288532824e-06	1.55e-06
DPY19L1	-1.21	3.02995903021653e-12	3.78e-13
DPY19L3	-1.77	2.82996914465027e-06	5.98e-07
DPY19L4	-1.05	0.000658822548677372	0.000195
DPY30	-0.8	0.00510722548234206	0.00183
DPYD	1.56	0.00168471760655275	0.000541
DPYSL3	-1.05	0.00859700809586738	0.00325
DPYSL5	-4.28	5.31649589945085e-09	8.45e-10
DRAM1	1.87	1.04381882103739e-20	8e-22
DRAM2	0.9	0.000826049237070779	0.00025
DROSHA	-0.66	0.00243461696378609	0.000813
DSC2	1.47	0.00060422798666791	0.000178
DSCC1	-4.01	3.72720283009564e-15	3.88e-16
DSE	1.87	7.51606580637024e-13	8.95e-14
DSN1	-2.38	1.29538824068644e-14	1.4e-15
DSP	0.76	9.79895268222912e-09	1.59e-09
DST	-0.94	7.27736611622564e-10	1.08e-10
DSTN	-0.38	0.000336970591069048	9.48e-05
DTD1	-0.97	4.17766697106785e-07	7.98e-08
DTD2	-1.27	0.000737547587489724	0.00022
DTL	-2.62	2.61164411257206e-26	1.59e-27
DTWD1	-2	0.00551500574212442	0.00198
DTX2	2.71	1.17878718194496e-64	2.39e-66
DTX2P1-UPK3BP1-PMS2P11	1.98	2.53034073198502e-08	4.27e-09
DTX3	0.95	0.00883292431407222	0.00335
DTX3L	3.79	3.49950907172505e-119	3.5e-121
DTX4	2.03	7.53143150295169e-13	8.97e-14
DTYMK	-2.9	3.29723674938685e-53	8.42e-55
DUOX2	10.74	9.67006229004226e-07	1.93e-07
DUOXA2	6.88	2.8807524055275e-05	6.94e-06
DUSP1	2.04	4.19662117908516e-99	5.09e-101
DUSP10	4.37	1.98403659764723e-50	5.36e-52
DUSP11	0.71	0.00732708541128155	0.00272
DUSP14	0.83	0.00864467140988073	0.00327
DUSP16	1.67	1.63718284460294e-43	5.46e-45
DUSP2	3.21	0.0123457774247296	0.00485
DUSP22	0.79	0.0173555361079893	0.00706
DUSP3	-0.48	0.00183245511505522	0.000593
DUSP4	1.33	2.51757685396753e-44	8.15e-46
DUSP5	2.73	2.19789377120217e-172	1.32e-174
DUSP6	4.14	1.60880141777313e-128	1.52e-130
DUSP8	3.81	2.53854575198402e-07	4.77e-08
DUT	-1.53	6.23067386543269e-11	8.46e-12
DUXAP10	-0.86	0.0362072249642468	0.0161
DVL1	0.67	0.000301850527984486	8.42e-05
DVL2	0.56	0.00222210961239621	0.000736
DVL3	0.72	0.000487847749674799	0.000142
DYNC1H1	0.66	6.760642511311e-14	7.61e-15
DYNC1I2	-0.5	0.0112630035536156	0.00439
DYNC2H1	-2.84	3.50928404890397e-09	5.48e-10
DYNLL1	-0.68	1.49177700763292e-07	2.73e-08
DYNLRB1	1.15	4.96228819754275e-17	4.64e-18
DYRK1A	0.65	0.0121753811737518	0.00478
DYRK1B	1.92	3.19608366943196e-13	3.73e-14
DYRK2	0.73	0.00245031952897947	0.000819
DYSF	4.38	1.42848684144432e-10	1.99e-11
DYX1C1	-2.72	0.00715559635692514	0.00265
DZIP1L	1.12	0.0349641644882309	0.0154
DZIP3	-1.31	0.000225751154838939	6.18e-05
E2F1	-3.42	1.66137768904306e-33	7.61e-35
E2F2	-3.32	2.25774057878275e-10	3.2e-11
E2F4	0.87	3.46570286796103e-08	5.91e-09
E2F7	-2.32	2.32069875889987e-07	4.33e-08
E2F8	-2.62	6.54777627157563e-08	1.15e-08
EAF1	1.11	6.48293084340228e-08	1.14e-08
EAPP	0.59	0.0157036662753882	0.00633
EARS2	-1.07	4.27340275396065e-06	9.21e-07
EBF1	1.72	0.00595034699193472	0.00216
EBF4	3.96	1.91397557809771e-21	1.42e-22
EBI3	6.5	1.63780542769366e-33	7.49e-35
EBNA1BP2	-1.79	3.01594514888532e-32	1.46e-33
EBP	0.39	0.0189714355770642	0.00779
EBPL	-1.95	6.87403030428226e-09	1.1e-09
ECE1	2.03	5.25996353608052e-79	8.47e-81
ECE2	-1.36	0.0132028383490236	0.00522
ECEL1	3.91	0.000233391704571853	6.41e-05
ECHDC1	-0.97	0.00150618847062827	0.000479
ECHS1	-0.8	1.11756233316127e-06	2.25e-07
ECI1	-0.55	0.0118678123536471	0.00464
ECI2	-0.69	0.0109835010968772	0.00427
ECM1	4.13	3.36598560096278e-13	3.94e-14
ECT2	-1.25	2.84158930064759e-21	2.12e-22
EDA2R	-0.84	0.0342612095141192	0.0151
EDAR	4.29	0.0443594298447764	0.0202
EDC4	0.66	0.00014010381518823	3.73e-05
EDF1	0.46	3.44802116083902e-05	8.4e-06
EDN1	0.82	1.71577997388788e-07	3.16e-08
EDNRA	3.07	0.0149545972944719	0.00599
EDRF1	-0.72	0.0250756489898652	0.0106
EEA1	-0.91	0.0424198887388469	0.0192
EEF1A1	-0.23	0.0042106248940738	0.00148
EEF1A2	0.94	5.83598592982125e-08	1.02e-08
EEF1B2	-0.69	1.71402054208019e-09	2.61e-10
EEF1E1	-1.55	2.49608541650333e-05	5.97e-06
EEF1E1-BLOC1S5	-0.77	0.0205584089762079	0.00851
EEF1G	-0.29	0.000656040452909172	0.000194
EEF2	0.89	1.77474444791905e-34	7.82e-36
EEF2K	-0.67	0.0221196726067499	0.00923
EFCAB11	-2.61	8.9589182946876e-06	2.01e-06
EFCAB5	4.61	0.0211916593889689	0.0088
EFEMP1	-3.7	4.6690362724585e-11	6.27e-12
EFHC1	-2.18	8.92279853292995e-07	1.77e-07
EFHD1	1.57	0.0110392668693803	0.00429
EFNA1	5.13	7.30334041414568e-296	1.73e-298
EFNA3	1.64	0.00055617182189409	0.000163
EFNA5	1.2	6.06496255809317e-06	1.33e-06
EFNB1	3.14	1.52479258325773e-73	2.63e-75
EFNB2	3.04	3.39869404402013e-14	3.76e-15
EFR3B	1.59	1.20168001693514e-11	1.55e-12
EFTUD1	0.91	1.64892766735482e-07	3.03e-08
EGFR	1.14	5.71503189641738e-16	5.68e-17
EGLN1	0.45	0.000298430297079119	8.32e-05
EGLN2	1.08	6.36829592879174e-19	5.36e-20
EGLN3	1.6	1.34813082541199e-07	2.45e-08
EGOT	6.07	0.000392862029912955	0.000112
EGR1	7.11	8.09984331869663e-102	9.45e-104
EGR2	4.54	0.00101092123093501	0.000311
EGR3	5.93	6.13859878130825e-07	1.2e-07
EGR4	8.47	0.000272057420151585	7.54e-05
EHBP1	-1.38	3.42370376882188e-17	3.17e-18
EHBP1L1	1.78	2.69910303264104e-39	1.02e-40
EHD1	2.36	9.93595765426837e-101	1.17e-102
EHD2	1.18	5.54576012896129e-17	5.21e-18
EHD4	2.7	7.86227281779647e-74	1.34e-75
EI24	-0.59	0.000143883117271211	3.84e-05
EID1	-0.97	3.30117191480461e-08	5.62e-09
EIF1	0.75	3.59000944334676e-18	3.14e-19
EIF1AX	-1.22	5.15800223101397e-10	7.52e-11
EIF2A	-0.37	0.0351161034799341	0.0155
EIF2AK2	1.41	2.73518342097719e-18	2.38e-19
EIF2B1	-0.69	0.00160455156577813	0.000512
EIF2B3	-1.03	0.00149024404879148	0.000473
EIF2D	-0.61	0.00520484662212783	0.00186
EIF2S1	-0.66	4.49831926940443e-06	9.73e-07
EIF3A	-0.8	1.50497194392006e-14	1.63e-15
EIF3B	-0.55	2.51888340334256e-07	4.72e-08
EIF3D	-0.33	0.00752859713395601	0.0028
EIF3E	-1.08	8.01603133219819e-21	6.11e-22
EIF3G	0.55	7.24499210793623e-05	1.84e-05
EIF3I	-0.57	1.4058905844138e-05	3.25e-06
EIF3K	-0.7	9.44879686181785e-13	1.13e-13
EIF3L	-0.93	3.76421465587989e-14	4.17e-15
EIF4A1	-0.66	4.68548333950329e-16	4.64e-17
EIF4A2	0.37	0.0109744214346329	0.00426
EIF4B	-1.24	5.56071321240024e-29	3.06e-30
EIF4E	-0.88	0.0117822997314534	0.00461
EIF4EBP1	-0.57	0.00265674472687513	0.000895
EIF4EBP2	0.45	0.0348157905362514	0.0154
EIF4G2	-0.71	2.60116346672679e-18	2.26e-19
EIF4H	-0.63	5.29308867267995e-10	7.73e-11
EIF5A	-0.78	1.79499314801619e-16	1.74e-17
EIF5AL1	-0.96	4.13014251662184e-11	5.53e-12
EIF5B	-0.96	3.47352618610489e-10	5.01e-11
ELAC2	-0.75	2.179889742541e-08	3.65e-09
ELAVL1	-0.68	8.72843454535894e-05	2.25e-05
ELF1	1.13	7.02624882326890e-09	1.13e-09
ELF3	2.14	2.52173867442307e-149	1.86e-151
ELF4	2.42	3.21674713765089e-60	7.24e-62
ELFN1	3.14	0.0314623736103934	0.0137
ELK1	0.56	0.00960484982250661	0.00367
ELK3	2.07	3.8208968090115e-46	1.17e-47
ELL	2.56	1.23837776122811e-17	1.12e-18
ELL2	1.92	3.40398958234369e-23	2.33e-24
ELMOD2	-1.48	0.000280143096684824	7.78e-05
ELMSAN1	0.83	0.000322660190211929	9.05e-05
ELOVL1	0.61	4.07168476751937e-05	1e-05
ELOVL3	3.54	0.00176320411951459	0.000568
ELOVL7	1.82	9.05228796748705e-13	1.09e-13
ELP6	-1.28	0.0013671165475379	0.000431
EMB	-1.14	0.0388633621808348	0.0174
EMC2	-0.85	0.0377583597473251	0.0168
EMC7	0.52	0.00044109863447899	0.000127
EMC9	-0.97	0.00213974461387057	0.000705
EME1	-3.21	9.06783627704651e-17	8.65e-18
EMG1	-1.14	1.99640437951878e-06	4.14e-07
EMILIN2	1.22	0.0252458244605719	0.0107
EML1	-0.64	0.0204738237919745	0.00847
EML2	2.07	2.98463078988593e-29	1.63e-30
EML4	-0.81	1.77409771233533e-09	2.71e-10
EMP1	2.03	1.45812563772088e-39	5.5e-41
EMP3	0.76	6.09085454742582e-10	8.95e-11
ENAH	-0.4	0.0180754020005183	0.00739
ENC1	0.91	7.6246630384433e-06	1.69e-06
ENDOG	-1.17	0.00493193101087193	0.00176
ENGASE	0.63	0.00668213432788944	0.00245
ENKUR	4.16	0.00044867753030271	0.00013
ENO1	-0.92	2.98636360137009e-36	1.25e-37
ENOPH1	-1.75	1.44720237405384e-10	2.02e-11
ENOSF1	-1.74	3.72357791836834e-09	5.84e-10
ENTHD2	0.76	0.0121018538253787	0.00474
ENTPD6	0.35	0.0138957047374556	0.00553
ENY2	-0.54	0.0130193925077664	0.00514
EP300	1.39	5.23994671288252e-19	4.39e-20
EP400	0.42	0.00875954907644651	0.00332
EPB41L4A-AS1	1.55	8.78638261609091e-08	1.57e-08
EPB41L5	-0.94	0.00294156545381616	0.000996
EPDR1	-0.36	0.0431437758826101	0.0196
EPHA2	2.51	1.0884996702779e-158	7.54e-161
EPHA4	3.12	0.00473875038966265	0.00168
EPHB2	2.13	8.87750697626586e-38	3.49e-39
EPHX1	-0.94	1.12898453260793e-09	1.69e-10
EPHX2	-2.05	4.36463845082136e-05	1.08e-05
EPM2AIP1	-1.14	0.000399519593367761	0.000114
EPN1	1.09	3.20327288077333e-20	2.51e-21
EPN2	0.73	5.46016326804134e-05	1.37e-05
EPPK1	2.1	0.0267000620243793	0.0114
EPRS	-0.88	2.47473015322792e-11	3.27e-12
EPS15L1	0.71	0.0105067721638543	0.00406
EPS8	1.13	4.05102928915426e-22	2.9e-23
EPS8L3	3.46	9.90057567736097e-38	3.9e-39
EPSTI1	7.02	1.50899561332998e-05	3.51e-06
EPT1	-0.48	0.00958176056453399	0.00366
ERAP1	1.69	9.28080835809587e-15	9.92e-16
ERAP2	2.81	2.40225522554989e-09	3.71e-10
ERCC6L	-3.97	4.32943158475052e-25	2.76e-26
EREG	1.09	2.63655880599864e-10	3.77e-11
ERF	0.66	3.57344495857465e-08	6.1e-09
ERGIC1	-0.49	1.0193552463202e-05	2.31e-06
ERGIC2	-1.07	0.000243025452994094	6.69e-05
ERGIC3	0.4	0.00153795308335734	0.00049
ERH	-1.19	3.70074813079975e-16	3.64e-17
ERI1	-0.65	0.0166447653350961	0.00674
ERI2	-1.26	0.00404982469274736	0.00141
ERI3	-1.07	4.39326289393239e-06	9.49e-07
ERLIN1	-0.87	1.35440404352891e-05	3.13e-06
ERLIN2	-0.81	0.000595922645166156	0.000175
ERMARD	-2.02	0.0293363155329796	0.0126
ERMP1	-1.06	4.05772291548346e-07	7.75e-08
ERN1	2.7	1.29184624838722e-30	6.69e-32
ERO1A	1.03	6.34420312445369e-14	7.12e-15
ERP44	1.38	1.9613199647209e-15	2.01e-16
ERRFI1	0.43	0.000799904717334593	0.000241
ESCO2	-2.74	2.74360975123826e-19	2.26e-20
ESD	-1.23	1.74877498674573e-06	3.6e-07
ESF1	-0.74	0.01016227951652	0.00391
ESPL1	-1.03	8.31014633952668e-06	1.86e-06
ESRRA	1.24	9.79947076232324e-15	1.05e-15
ESYT1	-0.56	0.00325127328517989	0.00111
ESYT2	0.76	2.64746043851973e-10	3.78e-11
ETAA1	-1.03	0.010519717396854	0.00406
ETF1	-0.89	1.51308987480378e-13	1.73e-14
ETFA	-0.62	1.35099829909271e-06	2.74e-07
ETFB	-0.9	5.25243974975362e-08	9.09e-09
ETHE1	1.64	4.94080399904511e-22	3.55e-23
ETS1	2.63	4.45853758074164e-51	1.19e-52
ETS2	1.66	9.92139974400639e-29	5.51e-30
ETV3	3.24	1.76327536561619e-52	4.56e-54
ETV3L	3.81	9.96192294992042e-06	2.25e-06
ETV4	0.51	0.00298879945177408	0.00101
ETV5	1.32	2.84736157556918e-11	3.78e-12
ETV6	2.09	6.45959816975625e-19	5.44e-20
ETV7	6.65	5.51144999200584e-05	1.38e-05
EVA1B	1.4	0.00181967924558504	0.000589
EVC	-0.69	0.032302629047714	0.0141
EVC2	1.58	0.00148065007974555	0.00047
EVX1	7.65	0.00164684810710159	0.000527
EWSR1	0.39	0.000741048627661687	0.000222
EXO1	-3.27	3.17556433927278e-31	1.6e-32
EXOC3	0.51	0.0148611444554658	0.00595
EXOC3L4	2.29	1.00591270433998e-05	2.27e-06
EXOC4	-0.54	0.00554875706684831	0.002
EXOC5	-0.95	3.87725230248944e-05	9.51e-06
EXOC7	0.68	7.45739201043488e-08	1.32e-08
EXOSC2	-1.49	1.24571459053411e-13	1.42e-14
EXOSC3	-0.75	0.00772583779657471	0.00288
EXOSC5	-1.63	1.40931626523654e-11	1.83e-12
EXOSC7	-0.77	0.00976763957364805	0.00374
EXOSC8	-1.11	0.00106844141549274	0.00033
EXOSC9	-0.84	0.00311559582857945	0.00106
EXT1	2.42	7.57824431809306e-68	1.43e-69
EXTL2	-1.19	0.0154542534616795	0.00621
EZH2	0.63	0.000530662510756841	0.000155
F11R	1.78	2.25610506371373e-43	7.58e-45
F12	-1.63	0.00459530368509555	0.00163
F2RL1	1.47	3.05966073597377e-27	1.8e-28
F2RL2	-1.36	0.00126949832028522	0.000398
F3	3.19	3.01888067653179e-14	3.33e-15
FA2H	2.67	7.86781585803271e-74	1.35e-75
FAAH	2.68	0.0303943297335862	0.0132
FAAH2	2.46	0.00628377170011459	0.0023
FAAP24	-1.43	0.000636623035123355	0.000188
FABP5	-1.84	1.80489098677308e-07	3.34e-08
FADD	0.68	3.04867073147474e-05	7.37e-06
FADS1	-0.38	0.000295597316093577	8.24e-05
FADS2	-0.47	3.05672331884312e-07	5.78e-08
FADS3	1.24	7.76033151811881e-08	1.37e-08
[truncated: 5,200 more rows]
