# Supplementary material for: Viral N6-methyladenosine upregulates replication and pathogenesis of human respiratory syncytial virus
Source: Nat Commun. 2019 Oct 9;10:4595. doi: 10.1038/s41467-019-12504-y (PMC6785563; doi:10.1038/s41467-019-12504-y)
Supplement: Supplementary file 7 — Supplementary Data 4 [file 41467_2019_12504_MOESM7_ESM.xls]

chr	start	end	name	score	strand	thickStart	thickEnd	itemRgb	blockCount	blockSizes	blockStarts	logFC	p_value	fdr
chr22	35658721	35659569	APOL6	0	+	35658721	35659569	0	1	848	0	-0.754381412129606	5.79824628753258e-05	0.0590204536919852
chr11	64989641	64990150	BATF2	0	-	64989641	64990150	0	2	172,77	0,433	-1.22478472691221	0.000217241673322739	0.0779511399809392
chr2	110674354	110678007	BUB1	0	-	110674354	110678007	0	2	12,38	0,3616	1.41773645629185	6.76552905900574e-05	0.0590204536919852
chr17	40555670	40560214	CCR7	0	-	40555670	40560214	0	3	149,50,1	0,3223,4544	-Inf	0.000168537575051395	0.0716151637988125
chr19	45409420	45409719	CD3EAP	0	+	45409420	45409719	0	1	299	0	1.00977494313922	3.39627529612854e-05	0.0456997143388229
chr1	37707021	37708377	CDCA8	0	+	37707021	37708377	0	2	44,56	0,1301	0.59392617189121	0.000134047836170994	0.0663983864573645
chr3	45082572	45083119	CDCP1	0	-	45082572	45083119	0	1	547	0	-1.39141610524022	2.35603367280477e-05	0.0422698619053096
chr3	143121872	143122319	CHST2	0	+	143121872	143122319	0	1	447	0	-1.29962443189478	0.000176839405225594	0.0732160481071195
chr3	39146698	39153511	CSRNP1	0	-	39146698	39153511	0	2	25,74	0,6740	-Inf	1.32534835575797e-05	0.0422698619053096
chr6	131949074	131949422	CTGF	0	-	131949074	131949422	0	1	348	0	-0.929582003881617	0.00030285255587114	0.0938555240592565
chr12	89348873	89349172	DUSP6	0	-	89348873	89349172	0	1	299	0	-0.719894005761933	0.000403114072828944	0.0999217200546886
chr12	89352211	89352510	DUSP6	0	-	89352211	89352510	0	1	299	0	-1.03447839578382	0.000396972196274214	0.0999217200546886
chr3	194685893	194686291	FAM43A	0	+	194685893	194686291	0	1	398	0	-1.40671120648363	0.000380030888816772	0.0974025200273717
chr20	38951921	38952168	FAM83D	0	+	38951921	38952168	0	1	247	0	-0.559930390928015	0.000408424693355388	0.0999217200546886
chr11	61796894	61797043	FEN1	0	+	61796894	61797043	0	1	149	0	-0.569199636164964	0.000139812048030618	0.0663983864573645
chr15	26547839	26547987	GABRB3	0	-	26547839	26547987	0	1	148	0	0.537057942605397	0.00027637051679181	0.0910725456048441
chr20	63562606	63562904	HELZ2	0	-	63562606	63562904	0	1	298	0	-0.933481586347618	9.96929706850597e-05	0.0596632222078643
chr20	63565101	63565699	HELZ2	0	-	63565101	63565699	0	1	598	0	-0.915638294034256	1.77107306270881e-05	0.0422698619053096
chr20	63565749	63565998	HELZ2	0	-	63565749	63565998	0	1	249	0	-1.17957252631604	2.98248075728859e-05	0.0445200769024924
chr2	233840654	233840802	HJURP	0	-	233840654	233840802	0	1	148	0	-0.554828286120023	6.52252238360512e-05	0.0590204536919852
chr2	233841351	233841550	HJURP	0	-	233841351	233841550	0	1	199	0	-0.709793881887524	1.86239657715769e-05	0.0422698619053096
chr10	89402706	89402755	IFIT1	0	+	89402706	89402755	0	1	49	0	-0.541385171413712	0.000163499449340389	0.0713520434729529
chr9	107485448	107485597	KLF4	0	-	107485448	107485597	0	1	149	0	-0.880397302580429	0.000125626020360113	0.0663983864573645
chr9	107485747	107485895	KLF4	0	-	107485747	107485895	0	1	148	0	-0.521593859433157	0.000242209216072951	0.0832117491899986
chr9	107487347	107487545	KLF4	0	-	107487347	107487545	0	1	198	0	-0.745723899291282	8.56826125485047e-05	0.0596632222078643
chr2	135840722	135840771	MCM6	0	-	135840722	135840771	0	1	49	0	0.838566226567235	0.000295422238401679	0.0935329977151357
chr11	1244507	1244706	MUC5B	0	+	1244507	1244706	0	1	199	0	-2.93147768883087	3.03289060461644e-05	0.0445200769024924
chr2	205776455	205776852	NRP2	0	+	205776455	205776852	0	1	397	0	-3.48487657496449	1.29701830416956e-05	0.0422698619053096
chr10	23440306	23440948	OTUD1	0	+	23440306	23440948	0	1	642	0	-0.804148413674435	0.000214526787583059	0.0779511399809392
chr8	143984821	143985267	PARP10	0	-	143984821	143985267	0	1	446	0	-0.97633813095103	0.000294284050064031	0.0935329977151357
chr3	122555394	122555742	PARP9	0	-	122555394	122555742	0	1	348	0	-1.3021121701751	0.000350718074019474	0.0943840790198741
chr6	106099522	106105242	PRDM1	0	+	106099522	106105242	0	2	31,418	0,5303	-1.96408018372331	6.32712924850075e-05	0.0590204536919852
chr17	17494788	17495087	RASD1	0	-	17494788	17495087	0	1	299	0	-Inf	0.000128780891984539	0.0663983864573645
chr1	206586855	206587300	RASSF5	0	+	206586855	206587300	0	1	445	0	-0.79954622802191	7.1019158056181e-05	0.0590204536919852
chr17	18328596	18328743	SHMT1	0	-	18328596	18328743	0	1	147	0	1.10062483739149	2.11327950201288e-05	0.0422698619053096
chr17	76386972	76387317	SPHK1	0	+	76386972	76387317	0	1	345	0	-1.03526256946392	0.000340335151020323	0.0943840790198741
chr2	119263327	119263426	STEAP3	0	+	119263327	119263426	0	1	99	0	1.08070283116157	0.000364876776258527	0.0965846771515808
chr9	120903039	120903287	TRAF1	0	-	120903039	120903287	0	1	248	0	-1.49325890082881	0.000101091965817224	0.0596632222078643
chr9	120903586	120903834	TRAF1	0	-	120903586	120903834	0	1	248	0	-1.45277199299601	0.000161233110405631	0.0713520434729529
chr9	120903984	120904133	TRAF1	0	-	120903984	120904133	0	1	149	0	-1.42952869726637	0.000103460099202341	0.0596632222078643
chr3	36833409	36833707	TRANK1	0	-	36833409	36833707	0	1	298	0	-0.898421831536529	0.000379470755480947	0.0974025200273717
chr5	917112	917161	TRIP13	0	+	917112	917161	0	1	49	0	3.5698783839109	9.93981764843045e-05	0.0596632222078643
chr1	119623660	119647767	ZNF697	0	-	119623660	119647767	0	3	457,263,77	0,2215,24031	-0.938552482399794	9.42998551686553e-05	0.0596632222078643
